# Supplementary material for: A Sec-Dependent Effector from “Candidatus Phytoplasma ziziphi” Suppresses Plant Immunity and Contributes to Pathogenicity
Source: Biology (Basel). 2025 May 10;14(5):528. doi: 10.3390/biology14050528 (PMC12108763; doi:10.3390/biology14050528)
Supplement: Supplementary file 1 [file biology-14-00528-s001.zip]

Archive with 3 entries (3 files):
- Supplementary figures.pdf
- Table S1-Primers used in this study-0406.xlsx
- Table S2-JWB790vsWT_deg_all.xls
