# Supplementary material for: A Sec-Dependent Effector from “Candidatus Phytoplasma ziziphi” Suppresses Plant Immunity and Contributes to Pathogenicity
Source: Biology (Basel). 2025 May 10;14(5):528. doi: 10.3390/biology14050528 (PMC12108763; doi:10.3390/biology14050528)
Supplement: Supplementary file 1 [file biology-14-00528-s001.zip › Table S1-Primers used in this study-0406.xlsx]

## Sheet: Sheet1
Table S1 Primers used in this study
Primer name	Sequence 5' to 3'	Purpose
790SP-28a-F	GAGATATACATGGGATCC atgtttaaattaaaaaa	Alkaline phosphatase assay
790SP-28a-R	TTCTGGTGTCCGAAGCTT cgccataacttgattat
phoA-F	ACTTTAAGAAGGAGATATACCATG gtgaaacaaagcactattgcact
phoA-R	TGGTGGTGGTGGTGGTGCTCGAG tttcagccccagagcggctt
mphoA-F	TTTAAGAAGGAGATATACATGGGATCCGCCAAGCTT cggacaccagaaatgcctgttc
mphoA-R	TGGTGGTGGTGGTGGTGCTCGAG tttcagccccagagcggctt
790-1302-F	CATGGTAGATCTG ACTAGT atggaaaatagtaaaacta	Clone JWB790 to pCMBIA1302-GFP for expression in N. benthamiana
790-1302-R	GCCCTTGCTCACCAT CCTAGG accatatcttcttatcattt
790-pvx106-F	AGGTCAGCACCAGCTAGCATCGAT atggaaaatagtaaaacta	Clone JWB790 to PVX for expression in N. benthamiana
790-pvx106-R	CTTAACCGTTCATCGGCGGTCGAC accatatcttcttatcattt
790-pBI121-F	GGGGGACTCTAGAGGATCC atggaaaatagtaaaacta	Clone JWB790 to pBI121 for transgenic overexpression in A. thaliana
790-pBI121-R	GACTGACCACCCGGGGATCC accatatcttcttatcattt
pBI121-F	GACGCACAATCCCACTATCC	PCR analysis of JWB790 transgenic A. thaliana plants
pBI121-R	GTTTCTACAGGACGTAACAT
JWB790-F	ATGGAAAATAGTAAAACTA	Clone JWB790 from infected tissues
JWB790-R	ACCATATCTTCTTATCATTT
AtPR1-F	AACTACGCTGCGAACACGTG	qRT-PCR analysis in A. thaliana
AtPR1-R	TCACTTTGGCACATCCGAGT
AtICS1-F	CTTCCGTGACCTTGATCCTTTCT
AtICS1-R	CAGCGATCTTGCCATTAGGATC
AtLOX3-F	TCTCCGTACAACAAGCGTTGG
AtLOX3-R	GCGTCCGTCTAGCGCATTAAT
AtActin-F	AGTCTCTGGATCGGTGTTC
AtActin-R	CCCAGCTTTTTAAGCCTTT
qRT-NbPR1a-F	CCGCCTTCCCTCAACTCAAC	qRT-PCR analysis in N. benthamiana
qRT-NbPR1a-R	GCACAACCAAGACGTACTGAG
qRT-NbWRKY33-F	TGCAGCAGATACAAATTTCCATC
qRT-NbWRKY33-R	ACAGCTGCCAATCAATCTATAG
NbActin-F	TGGTCGTACCACCGGTATTGTGTT
NbActin-R	TCACTTGCCCATCAGGAAGCTCAT
16S rDNA-F	CATGCAAGTCGAACGGA	Primers for JWB 16S rDNA
16S rDNAFR	CTTAACCCCAATCATCGAC
