# Supplementary material for: A Sec-Dependent Effector from “Candidatus Phytoplasma ziziphi” Suppresses Plant Immunity and Contributes to Pathogenicity
Source: Biology (Basel). 2025 May 10;14(5):528. doi: 10.3390/biology14050528 (PMC12108763; doi:10.3390/biology14050528)
Supplement: Supplementary file 1 [file biology-14-00528-s001.zip › Table S2-JWB790vsWT_deg_all.xls]

gene_id	jwb790_1	jwb790_2	jwb790_3	WT_1	WT_2	WT_3	jwb790	WT	log2FoldChange	pvalue	padj	gene_name	gene_chr	gene_start	gene_end	gene_strand	gene_length	gene_biotype	gene_description	Family
842166	932.16593204138	986.592049300978	964.512001784496	39.5390446907035	50.6243559697699	39.9788386645505	961.089994375618	43.3807464416747	4.46942049615044	1.26955428231154e-55	2.72522522240996e-51	PUP18	NC_003070.9	21441179	21443036	-	1858	protein_coding	purine permease 18 && sp|Q9C508|PUP18_ARATH Probable purine permease 18 OS=Arabidopsis thaliana OX=3702 GN=PUP18 PE=1 SV=1 && PF16913:Purine nucleobase transmembrane transport	STAT
2745868	5313.14228295638	1799.07961931355	4904.46830716761	31.8508971119556	10.124871193954	12.0866256427711	4005.56340314585	18.0207979828936	7.80621979234033	4.7929950554205e-45	5.14432159298283e-41	AT3G01345	NC_003074.8	129138	130749	+	1612	protein_coding	Expressed protein && - && -	-
838706	1271.04284838393	1474.5144789117	816.57558556625	36.2441242998116	33.4120749400482	22.3137704174235	1187.37763762063	30.6566565524278	5.28006411043415	3.64089330576817e-43	2.60518052338732e-39	IGMT1	NC_003070.9	7386762	7388512	-	1545	protein_coding	O-methyltransferase family protein && sp|Q9LPU5|IGMT1_ARATH Indole glucosinolate O-methyltransferase 1 OS=Arabidopsis thaliana OX=3702 GN=IGMT1 PE=1 SV=1 && PF08100:Dimerisation domain|PF00891:O-methyltransferase domain	-
820034	1592.61974197026	1170.36899966096	1921.50181291383	47.2271922694515	25.312177984885	52.0654643073216	1561.49685151502	41.534944853886	5.23167448515577	7.42339368305699e-43	3.62422691164797e-39	PYD4	NC_003074.8	2696199	2699420	-	2401	protein_coding	PYRIMIDINE 4 && sp|Q9SR86|AGT23_ARATH Alanine--glyoxylate aminotransferase 2 homolog 3, mitochondrial OS=Arabidopsis thaliana OX=3702 GN=At3g08860 PE=2 SV=1 && PF00202:Aminotransferase class-III	ERF
843998	802.924585568394	894.166214617008	714.608112240679	36.2441242998116	43.5369461340021	26.9624725877201	803.89963747536	35.5811810071779	4.50086550830675	8.44178447695883e-43	3.62422691164797e-39	CML38	NC_003070.9	28766750	28768138	-	993	protein_coding	calmodulin-like 38 && sp|Q9SRE6|CML38_ARATH Calcium-binding protein CML38 OS=Arabidopsis thaliana OX=3702 GN=CML38 PE=1 SV=1 && PF13833:EF-hand domain pair	FAR1
829820	3048.87459868556	4293.50243677277	3421.76094913841	72.4882485996232	143.773170954147	51.1357238732623	3588.04599486558	89.132381142344	5.33189665704522	1.02219043660544e-37	3.65705665202871e-34	PMT6	NC_003075.7	17287496	17289728	-	1911	protein_coding	Major facilitator superfamily protein && sp|Q8GXR2|PLT6_ARATH Probable polyol transporter 6 OS=Arabidopsis thaliana OX=3702 GN=PLT6 PE=2 SV=2 && PF00083:Sugar (and other) transporter	ERF
839126	587.183125314275	726.510049376319	882.603703539366	48.3254990664154	38.4745105370251	40.9085790986098	732.098959409987	42.5695295673501	4.1063633763392	1.46683036458327e-35	4.49814008659208e-32	AT1G25400	NC_003070.9	8911096	8912822	-	1727	protein_coding	transmembrane protein && - && -	-
836280	5662.19568327318	4621.29173419848	4444.77887824086	386.603992531324	415.119718952113	233.364848948888	4909.42209857084	345.029520144108	3.83147073043488	6.75345363397191e-35	1.81212044633551e-31	AT5G61590	NC_003076.8	24764256	24765511	-	1256	protein_coding	Integrase-type DNA-binding superfamily protein && sp|Q9FKG2|EF107_ARATH Ethylene-responsive transcription factor ERF107 OS=Arabidopsis thaliana OX=3702 GN=ERF107 PE=2 SV=1 && PF00847:AP2 domain	ERF
824764	3124.18058009502	3130.65647016748	2205.67345988673	280.068233225817	212.622295073034	191.526529416219	2820.17017004974	228.07235257169	3.62915835982551	8.16008828247271e-35	1.94627172301732e-31	SZF1	NC_003074.8	20776220	20778952	+	2338	protein_coding	salt-inducible zinc finger 1 && sp|Q93ZS9|C3H47_ARATH Zinc finger CCCH domain-containing protein 47 OS=Arabidopsis thaliana OX=3702 GN=At3g55980 PE=2 SV=1 && -	C3H
832801	1448.1136695359	1793.70602427378	1325.57715323242	107.634066102471	61.7617142831193	53.9249451754402	1522.4656156807	74.4402418536768	4.35806700794883	3.2671092497989e-34	7.01317671561831e-31	CNI1	NC_003076.8	9683988	9685742	+	1755	protein_coding	carbon/nitrogen insensitive 1 && sp|Q8LGA5|ATL31_ARATH E3 ubiquitin-protein ligase ATL31 OS=Arabidopsis thaliana OX=3702 GN=ATL31 PE=1 SV=2 && PF13639:Ring finger domain	C3H
841650	1537.66672850931	1319.75494176645	874.245713922516	59.3085670360553	72.8990725964687	44.6275408348471	1243.88912806609	58.9450601557904	4.40075341512752	3.82869063277397e-34	7.471515738466e-31	AT1G52200	NC_003070.9	19441636	19443631	-	1798	protein_coding	PLAC8 family protein && sp|Q9M815|PCR8_ARATH Protein PLANT CADMIUM RESISTANCE 8 OS=Arabidopsis thaliana OX=3702 GN=PCR8 PE=1 SV=2 && PF04749:PLAC8 family	B3
823551	1755.44348555828	1448.72122272083	1199.37151001798	96.6509981328309	93.1488149843767	137.601584240778	1467.84540609903	109.133799119329	3.74750444435953	3.00483878418784e-33	5.37515577844801e-30	CAF1a	NC_003074.8	15952008	15953346	-	1339	protein_coding	Polynucleotidyl transferase%2C ribonuclease H-like superfamily protein && sp|Q9LXM2|CAF1I_ARATH Probable CCR4-associated factor 1 homolog 9 OS=Arabidopsis thaliana OX=3702 GN=CAF1-9 PE=2 SV=1 && PF04857:CAF1 family ribonuclease	-
822547	969.818922746108	893.091495609055	936.094837087206	84.569623366227	91.1238407455859	56.7141664776182	933.001751814123	77.469210196477	3.59284270729401	9.75062042455373e-33	1.61005244641131e-29	NAC3	NC_003074.8	11033665	11035308	+	1433	protein_coding	NAC domain containing protein 3 && sp|Q9LJW3|NAC59_ARATH NAC domain-containing protein 59 OS=Arabidopsis thaliana OX=3702 GN=NAC59 PE=1 SV=1 && PF02365:No apical meristem (NAM) protein	NAC
828651	711.336229800136	880.194867513618	1136.68658789161	41.7356582846315	64.7991756413055	61.3628686479147	909.405895068454	55.9659008579506	4.01996493570991	5.37015703397387e-31	8.23398506366308e-28	CBF2	NC_003075.7	13015250	13016235	-	986	protein_coding	C-repeat/DRE binding factor 2 && sp|Q9SYS6|DRE1C_ARATH Dehydration-responsive element-binding protein 1C OS=Arabidopsis thaliana OX=3702 GN=DREB1C PE=1 SV=2 && PF00847:AP2 domain	ERF
844383	7390.16266210098	9519.86097244887	7957.64191420294	889.62850554083	722.915803248315	470.448659634013	8289.22184958426	694.330989474386	3.57801623782466	5.85387594714049e-30	8.37728673875452e-27	AT1G80440	NC_003070.9	30241452	30243176	+	1725	protein_coding	Galactose oxidase/kelch repeat superfamily protein && sp|Q9M8L2|FBK30_ARATH F-box/kelch-repeat protein At1g80440 OS=Arabidopsis thaliana OX=3702 GN=At1g80440 PE=2 SV=1 && PF01344:Kelch motif	bHLH
818964	38.6706391021533	79.529206588532	38.4467522375102	996.164264846337	2173.80984534192	1952.45491152456	52.2155326427318	1707.47634057094	-5.03606204576063	1.62253015408283e-29	2.17682701797138e-26	AT2G43620	NC_003071.7	18093694	18095093	-	1180	protein_coding	Chitinase family protein && sp|O22841|CHI62_ARATH Endochitinase At2g43620 OS=Arabidopsis thaliana OX=3702 GN=At2g43620 PE=3 SV=1 && PF00182:Chitinase class I|PF00187:Chitin recognition protein	-
827046	441.659404482488	678.147694018428	676.997158964854	34.0475107058836	35.4370491788389	43.6978004007878	598.93475248859	37.7274534285034	3.98623028345934	3.30677990910694e-29	4.17549044287586e-26	AT4G14090	NC_003075.7	8122188	8123835	-	1648	protein_coding	UDP-Glycosyltransferase superfamily protein && sp|Q0WW21|U75C1_ARATH UDP-glycosyltransferase 75C1 OS=Arabidopsis thaliana OX=3702 GN=UGT75C1 PE=2 SV=2 && PF00201:UDP-glucoronosyl and UDP-glucosyl transferase	ERF
827902	589.218422109126	386.898842863129	380.288527566677	5187.30300206091	4404.31896936998	3703.15614885825	452.135264179644	4431.59270676305	-3.29328807764759	4.10252106599971e-28	4.89248428904165e-25	TBL26	NC_003075.7	466298	468294	-	1676	protein_coding	TRICHOME BIREFRINGENCE-LIKE 26 && sp|O04621|TBL26_ARATH Protein trichome birefringence-like 26 OS=Arabidopsis thaliana OX=3702 GN=TBL26 PE=2 SV=1 && PF14416:PMR5 N terminal Domain|PF13839:GDSL/SGNH-like Acyl-Esterase family found in Pmr5 and Cas1p	bZIP
843325	1420.63716280542	2150.51273491422	1688.31390260371	138.386656417462	207.559859476057	156.196392921965	1753.15460010779	167.380969605161	3.38829402564514	5.31269320137515e-28	6.00222485582731e-25	AT1G69890	NC_003070.9	26323086	26324946	-	1599	protein_coding	actin cross-linking protein (DUF569) && - && PF04601:Domain of unknown function (DUF569)	M-type_MADS
844002	643.153787172655	652.354437827553	641.893602574084	83.471316569263	61.7617142831193	80.8874177631603	645.800609191431	75.3734828718476	3.09922398409673	1.02969940121039e-27	1.10517636731912e-24	OPR2	NC_003070.9	28778622	28780483	+	1607	protein_coding	12-oxophytodienoate reductase 2 && sp|Q8GYB8|OPR2_ARATH 12-oxophytodienoate reductase 2 OS=Arabidopsis thaliana OX=3702 GN=OPR2 PE=1 SV=2 && PF00724:NADH:flavin oxidoreductase / NADH oxidase family	NAC
836281	1609.91976472649	1453.02009875264	1931.53140045405	139.484963214426	65.8116627607009	62.292609081974	1664.82375464439	89.1964116857005	4.22577884558329	2.42328775133746e-27	2.47706166048619e-24	ERF104	NC_003076.8	24766344	24767732	-	1389	protein_coding	ethylene response factor 104 && sp|Q9FKG1|EF104_ARATH Ethylene-responsive transcription factor ERF104 OS=Arabidopsis thaliana OX=3702 GN=ERF104 PE=1 SV=1 && PF00847:AP2 domain	ERF
829100	1149.94268909035	970.471264181681	884.275301462736	74.6848621935511	121.498454327448	84.6063794993976	1001.56308491159	93.5965653401322	3.41890569768896	2.83828863144783e-27	2.76939562557541e-24	AT4G29780	NC_003075.7	14579563	14582057	+	2495	protein_coding	nuclease && - && PF13359:DDE superfamily endonuclease	SBP
818294	308.347464419801	312.743231314362	268.291466700887	1847.35203249343	1643.26659477873	2223.00937783582	296.460720811683	1904.54266836933	-2.68432693321507	2.33301003966073e-26	2.17740841353728e-23	RD28	NC_003071.7	15617635	15619155	+	1220	protein_coding	Aquaporin-like superfamily protein && sp|P30302|PIP23_ARATH Aquaporin PIP2-3 OS=Arabidopsis thaliana OX=3702 GN=PIP2-3 PE=1 SV=1 && PF00230:Major intrinsic protein	C3H
843362	908.760018900603	383.674685839269	335.991182597372	3.29492039089196	1.0124871193954	5.57844260435589	542.808629112415	3.29528337154775	7.3466379717968	1.404488702034e-25	1.25619810324424e-22	UMAMIT36	NC_003070.9	26456774	26459570	-	1653	protein_coding	nodulin MtN21 /EamA-like transporter family protein && sp|F4I5D5|WTR11_ARATH WAT1-related protein At1g70260 OS=Arabidopsis thaliana OX=3702 GN=At1g70260 PE=2 SV=1 && PF00892:EamA-like transporter family	GRAS
843216	2732.38594708636	2707.21718103395	2742.2563932885	233.939347753329	102.261199058935	87.3956008015755	2727.28650713627	141.19871587128	4.27406744911828	2.23073022804271e-25	1.91539420300659e-22	RAV2	NC_003070.9	25880155	25882222	+	2058	protein_coding	related to ABI3/VP1 2 && sp|P82280|RAV2_ARATH AP2/ERF and B3 domain-containing transcription repressor RAV2 OS=Arabidopsis thaliana OX=3702 GN=RAV2 PE=1 SV=1 && PF02362:B3 DNA binding domain|PF00847:AP2 domain	RAV
823555	4779.89452270563	12608.6034013062	7740.33418416483	277.871619631889	543.705583115329	381.193577964319	8376.27736939222	400.923593570512	4.38468974548942	1.40617443972279e-24	1.16095925088806e-21	NIT2	NC_003074.8	15983199	15985535	+	1535	protein_coding	nitrilase 2 && sp|P32962|NRL2_ARATH Nitrilase 2 OS=Arabidopsis thaliana OX=3702 GN=NIT2 PE=1 SV=1 && PF00795:Carbon-nitrogen hydrolase	TCP
821725	508.824198712544	228.915148694018	315.932007516932	8.7864543757119	5.06243559697699	8.36766390653383	351.223784974498	7.40551795974091	5.5686209761931	1.80459668202558e-24	1.43472119912449e-21	AT3G21710	NC_003074.8	7648316	7649894	+	1348	protein_coding	transmembrane protein && sp|Q9LSZ3|VUP1_ARATH Vascular-related unknown protein 1 OS=Arabidopsis thaliana OX=3702 GN=VUP1 PE=2 SV=1 && -	-
838856	475.241801597516	339.611206513191	334.319584674002	31.8508971119556	24.2996908654896	21.3840299833642	383.057530928236	25.8448726536031	3.89446855988313	4.40954327353872e-24	3.38054485392079e-21	ATL15	NC_003070.9	7949476	7950900	+	1425	protein_coding	RING/U-box superfamily protein && sp|Q9SK92|ATL15_ARATH E3 ubiquitin-protein ligase ATL15 OS=Arabidopsis thaliana OX=3702 GN=ATL15 PE=1 SV=1 && PF13639:Ring finger domain	C3H
825388	1170.29565703885	1224.10495005862	483.091799853933	37.3424310967756	46.5744074921883	49.2762430051437	959.164135650468	44.3976938647025	4.43117504709599	7.31442673568352e-24	5.41418911407526e-21	ABCB21	NC_003074.8	23008653	23014030	-	4444	protein_coding	P-glycoprotein 21 && sp|Q9M1Q9|AB21B_ARATH ABC transporter B family member 21 OS=Arabidopsis thaliana OX=3702 GN=ABCB21 PE=1 SV=2 && PF00005:ABC transporter|PF00664:ABC transporter transmembrane region	ERF
818588	6756.16771050515	6128.04778334877	7814.7202917548	878.64543757119	931.488149843767	499.270613089852	6899.64526186958	769.801400168269	3.16433902784678	4.36274252272048e-23	3.12168769975726e-20	HSPRO2	NC_003071.7	16700490	16702336	-	1847	protein_coding	ortholog of sugar beet HS1 PRO-1 2 && sp|O04203|HSPR2_ARATH Nematode resistance protein-like HSPRO2 OS=Arabidopsis thaliana OX=3702 GN=HSPRO2 PE=1 SV=1 && PF07231:Hs1pro-1 N-terminus|PF07014:Hs1pro-1 protein C-terminus	WRKY
829991	873.142324990725	255.783123892846	516.523758321333	4.39322718785595	8.09989695516319	0.929740434059314	548.483069068301	4.47428819235948	6.95317635288686	5.59673776743932e-23	3.87547009405975e-20	AT4G38340	NC_003075.7	17954710	17958063	+	2705	protein_coding	Plant regulator RWP-RK family protein && sp|Q9SVF1|NLP3_ARATH Protein NLP3 OS=Arabidopsis thaliana OX=3702 GN=NLP3 PE=2 SV=1 && PF00564:PB1 domain|PF02042:RWP-RK domain	Nin-like
816280	1116.36029197532	845.803859259117	940.273831895631	113.125600087291	126.560889924425	160.845095092261	967.479327710023	133.510528367992	2.85561453755864	1.05581346508547e-22	7.08252870047645e-20	AT2G17710	NC_003071.7	7693596	7694746	+	911	protein_coding	Big1 && - && -	-
844112	2057.68505959353	4438.58950284645	3074.06858107745	295.444528383313	295.646238863456	330.987594525116	3190.11438117247	307.359453923962	3.37538186926871	1.10056371301564e-22	7.15900020108898e-20	NIA1	NC_003070.9	29235721	29239484	-	3155	protein_coding	nitrate reductase 1 && sp|P11832|NIA1_ARATH Nitrate reductase [NADH] 1 OS=Arabidopsis thaliana OX=3702 GN=NIA1 PE=1 SV=3 && PF03404:Mo-co oxidoreductase dimerisation domain|PF00970:Oxidoreductase FAD-binding domain|PF00174:Oxidoreductase molybdopterin binding domain|PF00173:Cytochrome b5-like Heme/Steroid binding domain|PF00175:Oxidoreductase NAD-binding domain	C3H
835828	281.888606086749	251.484247861034	236.531106156857	18.6712155483878	10.124871193954	12.0866256427711	256.634653368213	13.6275707950376	4.24321898041018	1.77012609653819e-22	1.11757431730261e-19	CYP81F2	NC_003076.8	23187840	23189902	+	1768	protein_coding	cytochrome P450%2C family 81%2C subfamily F%2C polypeptide 2 && sp|Q9LVD6|C81F2_ARATH Cytochrome P450 81F2 OS=Arabidopsis thaliana OX=3702 GN=CYP81F2 PE=2 SV=1 && PF00067:Cytochrome P450	G2-like
837428	9067.24722105753	8180.76108853926	7239.69060611552	1869.31816843271	1396.21973764625	1462.4817027753	8162.56630523743	1576.00653628475	2.37287378073524	3.95337270876185e-22	2.42465995903663e-19	SRC2	NC_003070.9	2927502	2929107	+	1606	protein_coding	soybean gene regulated by cold-2 && sp|O04023|SRC2_ARATH Protein SRC2 homolog OS=Arabidopsis thaliana OX=3702 GN=SRC2 PE=1 SV=1 && PF00168:C2 domain	-
819622	1072.60141088604	529.836470920896	1219.43068509842	70.2916350056952	55.6867915667469	65.081830384152	940.62285563512	63.6867523188647	3.88534376570558	4.44729598398663e-22	2.65182376645158e-19	AT3G04640	NC_003074.8	1260906	1261683	-	778	protein_coding	glycine-rich protein && - && -	-
843126	586.16547691685	944.678007990806	1052.27089276142	53.8170330512354	15.187306790931	34.4003960601946	861.038125889693	34.468245300787	4.64649896879006	9.43642282393712e-22	5.47465546861174e-19	CCOAMT	NC_003070.9	25487682	25489312	+	1119	protein_coding	caffeoyl-CoA 3-O-methyltransferase && sp|Q9C9W3|CAMT1_ARATH Putative caffeoyl-CoA O-methyltransferase At1g67980 OS=Arabidopsis thaliana OX=3702 GN=At1g67980 PE=2 SV=1 && PF01596:O-methyltransferase	ERF
827463	739.830384928038	364.329743696113	410.377290187338	13.1796815635678	19.2372552685126	29.7516938898981	504.845806270496	20.7228769073262	4.59823670895335	9.88682008806303e-22	5.58501263185161e-19	ERF6	NC_003075.7	9752824	9754161	-	1338	protein_coding	ethylene responsive element binding factor 6 && sp|Q8VZ91|EF103_ARATH Ethylene-responsive transcription factor 6 OS=Arabidopsis thaliana OX=3702 GN=ERF6 PE=1 SV=2 && PF00847:AP2 domain	ERF
842281	55761.0262885102	40151.5021371291	24091.0692716086	4094.48773908175	3402.96920828793	4124.32856548712	40001.199232416	3873.9285042856	3.36816223201868	1.09297395555085e-21	6.01584075124477e-19	PEN3	NC_003070.9	22034423	22040126	+	4930	protein_coding	ABC-2 and Plant PDR ABC-type transporter family protein && sp|Q9XIE2|AB36G_ARATH ABC transporter G family member 36 OS=Arabidopsis thaliana OX=3702 GN=ABCG36 PE=1 SV=1 && PF01061:ABC-2 type transporter|PF14510:ABC-transporter N-terminal|PF00005:ABC transporter|PF08370:Plant PDR ABC transporter associated	MYB_related
832067	419.271139739136	457.830297388035	225.665719654951	4.39322718785595	0	0.929740434059314	367.589052260708	1.77432254063842	7.75399025832201	1.45857463433546e-21	7.82744077516122e-19	NUDT24	NC_003076.8	6566271	6568806	+	1518	protein_coding	nudix hydrolase homolog 24 && sp|P0C026|NUD24_ARATH Nudix hydrolase 24, chloroplastic OS=Arabidopsis thaliana OX=3702 GN=NUDT24 PE=2 SV=1 && PF00293:NUDIX domain|PF15916:Domain of unknown function (DUF4743)	-
840190	564.794860570923	398.720751950613	258.261879160667	18.6712155483878	23.2872037460942	23.2435108514829	407.259163894068	21.7339767153216	4.22492863537832	2.98684540628365e-21	1.52817601351707e-18	SBT3.3	NC_003070.9	11945250	11948650	+	2656	protein_coding	Subtilase family protein && sp|Q9MAP5|SBT33_ARATH Subtilisin-like protease SBT3.3 OS=Arabidopsis thaliana OX=3702 GN=SBT3.3 PE=2 SV=1 && PF17766:Fibronectin type-III domain|PF05922:Peptidase inhibitor I9|PF00082:Subtilase family	DBB
826798	590.236070506551	587.871297350365	395.332908877008	60.4068738330193	49.6118688503745	39.0490982304912	524.480092244641	49.6892803046283	3.40274754351742	2.99000244888274e-21	1.52817601351707e-18	AT4G11910	NC_003075.7	7156150	7158047	+	1309	protein_coding	STAY-GREEN-like protein && sp|Q66WT5|SGR2_ARATH Magnesium dechelatase SGR2, chloroplastic OS=Arabidopsis thaliana OX=3702 GN=SGR2 PE=1 SV=1 && PF12638:Staygreen protein	MIKC_MADS
844423	487.453582366617	353.582553616581	400.347702647118	45.0305786755235	39.4869976564205	52.0654643073216	413.794612876772	45.5276802130885	3.18264205609646	4.19175687493077e-21	2.09256402505265e-18	WRKY40	NC_003070.9	30383561	30385499	+	1325	protein_coding	WRKY DNA-binding protein 40 && sp|Q9SAH7|WRK40_ARATH Probable WRKY transcription factor 40 OS=Arabidopsis thaliana OX=3702 GN=WRKY40 PE=1 SV=1 && PF03106:WRKY DNA -binding domain	WRKY
832582	358.212235893631	694.268479137725	645.236798420824	17.5729087514238	23.2872037460942	40.9085790986098	565.905837817393	27.2562305320426	4.36866309163794	4.50033887857865e-21	2.19555169017203e-18	CIPK25	NC_003076.8	8657604	8659352	-	1749	protein_coding	CBL-interacting protein kinase 25 && sp|Q8W1D5|CIPKP_ARATH CBL-interacting serine/threonine-protein kinase 25 OS=Arabidopsis thaliana OX=3702 GN=CIPK25 PE=2 SV=1 && PF00069:Protein kinase domain|PF03822:NAF domain	YABBY
839733	605.500796467927	568.526355207208	396.168707838693	45.0305786755235	17.2122810297218	24.1732512855422	523.398619837943	28.8053703302625	4.18954906688508	5.67222357174459e-21	2.70577669313487e-18	ERF11	NC_003070.9	9955774	9956980	-	1207	protein_coding	ERF domain protein 11 && sp|Q9C5I3|ERF76_ARATH Ethylene-responsive transcription factor 11 OS=Arabidopsis thaliana OX=3702 GN=ERF11 PE=1 SV=1 && PF00847:AP2 domain	ERF
843717	745.936275312589	496.520181674348	346.856569099277	24.1627495332077	24.2996908654896	8.36766390653383	529.771008695405	18.9433681017437	4.81360978874789	6.94780713363515e-21	3.24220930283939e-18	AT1G73810	NC_003070.9	27752342	27755297	-	1510	protein_coding	Core-2/I-branching beta-1%2C6-N-acetylglucosaminyltransferase family protein && sp|Q65XS5|BC10_ORYSJ Glycosyltransferase BC10 OS=Oryza sativa subsp. japonica OX=39947 GN=BC10 PE=1 SV=1 && PF02485:Core-2/I-Branching enzyme	SBP
820054	962.695383964132	366.479181712019	441.301851769683	28.5559767210637	13.1623325521402	16.7353278130677	590.158805815278	19.4845456954238	4.92622965319266	7.60052382453588e-21	3.47133711526569e-18	AT3G09020	NC_003074.8	2753307	2754621	+	1315	protein_coding	alpha 1%2C4-glycosyltransferase family protein && sp|Q9N291|A4GAT_PANTR Lactosylceramide 4-alpha-galactosyltransferase OS=Pan troglodytes OX=9598 GN=A4GALT PE=3 SV=1 && PF04572:Alpha 1,4-glycosyltransferase conserved region|PF04488:Glycosyltransferase sugar-binding region containing DXD motif	-
838410	1175.38389902598	892.016776601102	1185.16292766934	108.732372899435	177.185245894195	112.498592521177	1084.18786776547	132.805403771602	3.02927074300574	1.44816033722784e-20	6.47629370811101e-18	NUDT4	NC_003070.9	6299669	6301139	+	1136	protein_coding	nudix hydrolase homolog 4 && sp|Q9LE73|NUDT4_ARATH Nudix hydrolase 4 OS=Arabidopsis thaliana OX=3702 GN=NUDT4 PE=1 SV=1 && PF00293:NUDIX domain	ERF
824405	3812.11089675438	3985.05808149022	1995.88792050379	243.824108926005	79.9864824322365	94.83352427405	3264.3522995828	139.548038544097	4.54964824142768	2.11195194687451e-20	9.25207356971598e-18	SYP122	NC_003074.8	19425632	19427230	-	1427	protein_coding	syntaxin of plants 122 && sp|Q9SVC2|SY122_ARATH Syntaxin-122 OS=Arabidopsis thaliana OX=3702 GN=SYP122 PE=1 SV=1 && PF05739:SNARE domain|PF00804:Syntaxin	NAC
830407	1782.91999228875	1095.13866910424	1003.79455298369	105.437452508543	35.4370491788389	45.5572812689064	1293.9510714589	62.143927652096	4.38365264184614	3.21953394762845e-20	1.38221031439585e-17	AT5G05250	NC_003076.8	1556987	1558486	-	1500	protein_coding	hypothetical protein && - && -	-
824188	439.624107687638	265.455594964424	431.272264229463	26.3593631271357	24.2996908654896	12.0866256427711	378.783988960508	20.9152265451321	4.18691887682954	3.52600902214928e-20	1.48410411116581e-17	CEJ1	NC_003074.8	18634546	18635514	+	969	protein_coding	cooperatively regulated by ethylene and jasmonate 1 && sp|Q9SNE1|ERF11_ARATH Ethylene-responsive transcription factor ERF011 OS=Arabidopsis thaliana OX=3702 GN=ERF011 PE=2 SV=1 && PF00847:AP2 domain	ERF
814822	183.176711536516	223.541553654252	256.590281237297	16.4746019544598	13.1623325521402	13.0163660768304	221.102848809355	14.2177668611435	3.96362734789293	8.42720521019877e-20	3.47881513542551e-17	GSTF3	NC_003071.7	851156	852321	-	1046	protein_coding	glutathione S-transferase F3 && sp|Q9SLM6|GSTF3_ARATH Glutathione S-transferase F3 OS=Arabidopsis thaliana OX=3702 GN=GSTF3 PE=2 SV=1 && PF00043:Glutathione S-transferase, C-terminal domain|PF02798:Glutathione S-transferase, N-terminal domain	CAMTA
843107	701.159745825885	754.452743583101	545.776721980308	86.766236960155	47.5868946115837	42.7680599667285	667.129737129765	59.0403971794891	3.50236714098392	1.10532635261045e-19	4.47678028021433e-17	SUFE2	NC_003070.9	25426234	25427461	+	1228	protein_coding	sulfur E2 && sp|Q9FXE3|SUFE2_ARATH SufE-like protein 2, chloroplastic OS=Arabidopsis thaliana OX=3702 GN=SUFE2 PE=2 SV=1 && PF02657:Fe-S metabolism associated domain	-
824120	535.283057045596	860.849925370461	381.960125490047	17.5729087514238	1.0124871193954	10.2271447746525	592.697702635368	9.60418021515722	5.95602877717156	1.89644831854759e-19	7.53873326035973e-17	LSU1	NC_003074.8	18374908	18375940	-	886	protein_coding	response to low sulfur 1 && sp|Q9SCK1|LSU1_ARATH Protein RESPONSE TO LOW SULFUR 1 OS=Arabidopsis thaliana OX=3702 GN=LSU1 PE=1 SV=1 && -	-
830424	566.830157365774	684.596008066147	568.343293945804	107.634066102471	117.448505849866	116.217554257414	606.589819792575	113.766708736584	2.41385967475645	4.20775943314089e-19	1.64225025439641e-16	DREB2A	NC_003076.8	1602205	1604112	+	1651	protein_coding	DRE-binding protein 2A && sp|O82132|DRE2A_ARATH Dehydration-responsive element-binding protein 2A OS=Arabidopsis thaliana OX=3702 GN=DREB2A PE=1 SV=1 && PF00847:AP2 domain	ERF
817197	8107.60478228567	4301.02546982845	4413.85431665851	462.387161521839	227.809601863965	133.882622504541	5607.49485625754	274.693128630115	4.3524677565735	5.03918655800479e-19	1.93162819025234e-16	PLA2A	NC_003071.7	11293702	11295918	-	1644	protein_coding	phospholipase A 2A && sp|O48723|PLP2_ARATH Patatin-like protein 2 OS=Arabidopsis thaliana OX=3702 GN=PLP2 PE=1 SV=1 && PF01734:Patatin-like phospholipase	-
843993	521.035979481645	511.566247785692	553.298912635473	73.5865553965872	99.2237377007491	95.7632647081094	528.633713300937	89.5245192684819	2.56035067165702	6.93079589796887e-19	2.61011341659298e-16	AT1G76600	NC_003070.9	28746833	28747848	+	1016	protein_coding	poly polymerase && - && PF14009:Domain of unknown function (DUF4228)	-
817274	831.418740696296	1015.60946251571	707.921720547199	97.7493049297949	147.823119431728	96.6930051421687	851.649974586403	114.088476501231	2.89981412751839	7.84696369802698e-19	2.9041883231353e-16	AT2G27310	NC_003071.7	11683772	11685342	-	1571	protein_coding	F-box family protein && sp|Q9XIN8|FB119_ARATH F-box protein At2g27310 OS=Arabidopsis thaliana OX=3702 GN=At2g27310 PE=2 SV=1 && -	-
816991	1818.53768619863	2904.96547849732	1515.30351753491	292.149607992421	276.408983594944	248.240695893837	2079.60222741029	272.2664291604	2.93329750415409	9.81452411866427e-19	3.57082330052961e-16	AT2G24550	NC_003071.7	10427856	10429487	-	1378	protein_coding	major centromere autoantigen B-like protein && - && -	FAR1
816040	747.971572107439	842.579702235258	449.659841386533	82.3730097722991	68.8491241188871	77.1684560269231	680.070371909743	76.1301966393697	3.15890191673341	1.46883099579432e-18	5.25498769262013e-16	UGT73B5	NC_003071.7	6758430	6763501	+	2355	protein_coding	UDP-glucosyl transferase 73B5 && sp|Q9ZQG4|U73B5_ARATH UDP-glycosyltransferase 73B5 OS=Arabidopsis thaliana OX=3702 GN=UGT73B5 PE=2 SV=1 && PF00201:UDP-glucoronosyl and UDP-glucosyl transferase	ERF
841218	353.123993906505	288.02469413144	355.214558716127	20.8678291423158	39.4869976564205	33.4706556261353	332.121082251358	31.2751608082905	3.40471825473269	1.65263733333202e-18	5.8156578684107e-16	MYB112	NC_003070.9	17704132	17706460	-	952	protein_coding	myb domain protein 112 && sp|Q10MB4|MYB2_ORYSJ Transcription factor MYB2 OS=Oryza sativa subsp. japonica OX=39947 GN=MYB2 PE=2 SV=1 && PF00249:Myb-like DNA-binding domain	MYB
828652	1597.70798395739	2001.12679280874	2447.2193598137	309.722516743844	356.39546602718	407.22631011798	2015.35137885994	357.781430963001	2.49352600730113	1.79254983763559e-18	6.2062701314009e-16	DREB1A	NC_003075.7	13018010	13019400	-	1391	protein_coding	dehydration response element B1A && sp|Q9M0L0|DRE1A_ARATH Dehydration-responsive element-binding protein 1A OS=Arabidopsis thaliana OX=3702 GN=DREB1A PE=1 SV=2 && -	ERF
828559	1934.54960350509	1327.27797482212	1389.93367328216	74.6848621935511	65.8116627607009	177.580422905329	1550.58708386979	106.025649286527	3.86776668692169	2.0520797709943e-18	6.99205466097834e-16	DIC2	NC_003075.7	12686459	12687650	+	1192	protein_coding	dicarboxylate carrier 2 && sp|Q9SB52|PUMP4_ARATH Mitochondrial uncoupling protein 4 OS=Arabidopsis thaliana OX=3702 GN=PUMP4 PE=2 SV=1 && PF00153:Mitochondrial carrier protein	ERF
838709	10468.5490643119	11079.2782529889	6698.92867790532	1279.52741846305	552.817967189888	638.731678198749	9415.58533173535	823.692354617227	3.51517307007264	2.4352216263083e-18	8.1678855359897e-16	IGMT4	NC_003070.9	7398814	7400736	-	1832	protein_coding	O-methyltransferase family protein && sp|Q9LPU8|IGMT4_ARATH Indole glucosinolate O-methyltransferase 4 OS=Arabidopsis thaliana OX=3702 GN=IGMT4 PE=1 SV=1 && PF00891:O-methyltransferase domain|PF08100:Dimerisation domain	-
28718877	305.294519227526	311.668512306409	335.991182597372	9.88476117267589	23.2872037460942	28.8219534558387	317.651404710436	20.6646394582029	3.93187162820578	2.92503046052894e-18	9.65980059472527e-16	AT3G05945	NC_003074.8	11510090	11510510	-	421	lncRNA	other RNA && - && -	-
824582	376.529907047282	418.065694093769	175.517781953851	16.4746019544598	15.187306790931	17.665068247127	323.371127698301	16.4423256641726	4.29580858481736	3.18840626696238e-18	1.03700498373658e-15	AT3G54150	NC_003074.8	20050564	20052931	-	1486	protein_coding	S-adenosyl-L-methionine-dependent methyltransferases superfamily protein && sp|Q55EX9|Y8948_DICDI Putative methyltransferase DDB_G0268948 OS=Dictyostelium discoideum OX=44689 GN=DDB_G0268948 PE=1 SV=2 && PF08241:Methyltransferase domain	-
837881	5737.50166468264	3879.73561871082	2520.76966844198	518.400808167002	499.156149861931	439.767225310056	4046.00231727848	485.774727779663	3.05819610161263	6.27114617971257e-18	2.00920035662254e-15	ACA.l	NC_003070.9	4508906	4514010	-	4194	protein_coding	autoinhibited Ca2+/ATPase II && sp|Q9SAF5|ALA11_ARATH Probable phospholipid-transporting ATPase 11 OS=Arabidopsis thaliana OX=3702 GN=ALA11 PE=2 SV=1 && PF13246:Cation transport ATPase (P-type)|PF16212:Phospholipid-translocating P-type ATPase C-terminal|PF16209:Phospholipid-translocating ATPase N-terminal	MYB_related
821135	198.441437497892	917.810032791977	569.179092907489	0	10.124871193954	4.64870217029657	561.810187732453	4.92452445475019	6.82035940403693	1.19525742311019e-17	3.77314644771813e-15	DOX1	NC_003074.8	159450	162905	-	2338	protein_coding	Peroxidase superfamily protein && sp|Q9SGH6|DOX1_ARATH Alpha-dioxygenase 1 OS=Arabidopsis thaliana OX=3702 GN=DOX1 PE=1 SV=1 && PF03098:Animal haem peroxidase	-
817553	1141.80150191095	1765.763330067	1026.36112494919	190.00707587477	167.060374700241	217.55926156988	1311.30865230904	191.54223738163	2.77459721840699	1.66763154661427e-17	5.18802591009012e-15	AT2G30020	NC_003071.7	12814271	12816360	+	1813	protein_coding	Protein phosphatase 2C family protein && sp|O80871|P2C25_ARATH Probable protein phosphatase 2C 25 OS=Arabidopsis thaliana OX=3702 GN=At2g30020 PE=1 SV=1 && PF00481:Protein phosphatase 2C	NAC
834770	381.618149034408	451.381983340317	244.889095773707	36.2441242998116	31.3871007012574	35.3301364942539	359.29640938281	34.3204538317743	3.38731279386222	1.72209327363074e-17	5.28092203025107e-15	ERF5	NC_003076.8	19179881	19181182	+	1302	protein_coding	ethylene responsive element binding factor 5 && sp|O80341|EF102_ARATH Ethylene-responsive transcription factor 5 OS=Arabidopsis thaliana OX=3702 GN=ERF5 PE=2 SV=1 && PF00847:AP2 domain	ERF
844057	701.159745825885	624.411743620771	620.162829570274	91.159464148011	125.548402805029	71.5900134225672	648.578106338977	96.0992934585359	2.755671155681	2.66760467873145e-17	8.06518338502102e-15	STP14	NC_003070.9	29008901	29012096	-	2434	protein_coding	sugar transporter 14 && sp|Q8GW61|STP14_ARATH Sugar transport protein 14 OS=Arabidopsis thaliana OX=3702 GN=STP14 PE=2 SV=2 && PF00083:Sugar (and other) transporter	ERF
843786	918.936502874854	1079.01788398495	928.572646432041	250.413949707789	219.709704908801	239.873031987303	975.509011097281	236.665562201298	2.04330189696659	3.30673957967236e-17	9.85867664128431e-15	AT1G74450	NC_003070.9	27982453	27984280	+	1772	protein_coding	BPS1-like protein (DUF793) && sp|Q9CAK4|ROH1_ARATH Protein ROH1 OS=Arabidopsis thaliana OX=3702 GN=ROH1 PE=1 SV=1 && PF05633:Protein BYPASS1-related	-
842721	1995.6085073506	2130.09307376311	677.832957926539	130.698508838715	96.1862763425629	94.83352427405	1601.17817968008	107.239436485109	3.90077226988301	4.67046525921163e-17	1.37337270211283e-14	CHX16	NC_003070.9	23814984	23818481	-	2879	protein_coding	cation/H+ exchanger 16 && sp|Q1HDT3|CHX16_ARATH Cation/H(+) antiporter 16 OS=Arabidopsis thaliana OX=3702 GN=CHX16 PE=2 SV=1 && PF00999:Sodium/hydrogen exchanger family	HSF
832703	6737.8500393515	7199.54263427805	4080.3705309462	966.509981328309	811.002182635714	536.460230452224	6005.92106819192	771.324131472083	2.96123665461454	4.79034090283419e-17	1.38958726784107e-14	MSS1	NC_003076.8	9243398	9247540	-	2580	protein_coding	Major facilitator superfamily protein && sp|Q94AZ2|STP13_ARATH Sugar transport protein 13 OS=Arabidopsis thaliana OX=3702 GN=STP13 PE=1 SV=2 && PF00083:Sugar (and other) transporter	ERF
831031	34.600045512453	40.8393223022191	17.5517781953851	771.011371468719	415.119718952113	358.879807546895	30.9970486700191	515.003632655909	-4.06229909947609	5.0402935971156e-17	1.44259923140911e-14	TINY2	NC_003076.8	3727453	3728726	-	1274	protein_coding	Integrase-type DNA-binding superfamily protein && sp|Q9LYD3|DREB3_ARATH Dehydration-responsive element-binding protein 3 OS=Arabidopsis thaliana OX=3702 GN=DREB3 PE=2 SV=1 && PF00847:AP2 domain	ERF
821309	5838.24885602773	3015.6615363165	2341.0728916797	337.180186667944	174.147784536009	112.498592521177	3731.66109467464	207.942187908377	4.16668800756614	5.74416526682662e-17	1.62242436339079e-14	HIR2	NC_003074.8	87684	89593	-	1663	protein_coding	SPFH/Band 7/PHB domain-containing membrane-associated protein family && sp|Q9SRH6|HIR3_ARATH Hypersensitive-induced response protein 3 OS=Arabidopsis thaliana OX=3702 GN=HIR3 PE=1 SV=1 && PF01145:SPFH domain / Band 7 family	-
821845	486.435933969192	670.624660962756	482.256000892248	69.1933282087312	66.8241498800963	96.6930051421687	546.438865274732	77.5701610769987	2.81397355198038	6.09827941691546e-17	1.70007358394165e-14	HMT3	NC_003074.8	8032917	8036005	-	1622	protein_coding	homocysteine S-methyltransferase 3 && sp|Q8LAX0|HMT3_ARATH Homocysteine S-methyltransferase 3 OS=Arabidopsis thaliana OX=3702 GN=HMT3 PE=1 SV=2 && PF02574:Homocysteine S-methyltransferase	-
834768	1830.74946696773	2860.90199917124	779.80043125211	138.386656417462	109.348608894703	115.287813823355	1823.81729913036	121.007693045173	3.91395093897541	9.26383993747462e-17	2.54945625766449e-14	ERF2	NC_003076.8	19171643	19172956	-	1314	protein_coding	ethylene responsive element binding factor 2 && sp|O80338|EF101_ARATH Ethylene-responsive transcription factor 2 OS=Arabidopsis thaliana OX=3702 GN=ERF2 PE=2 SV=1 && PF00847:AP2 domain	ERF
2745751	566.830157365774	350.358396592722	590.074066949614	0	1.0124871193954	13.0163660768304	502.420873636036	4.67628439874193	6.70706560745945	9.43978533575251e-17	2.5558270672268e-14	AT1G13635	NC_003070.9	4674152	4676484	+	1732	protein_coding	DNA glycosylase superfamily protein && - && PF03352:Methyladenine glycosylase	-
832365	7599.79823197055	9501.59074931367	5172.7597738685	1142.23906884255	630.779475383333	1058.97435439356	7424.71625171757	943.997632873146	2.97547285804144	9.59963644327026e-17	2.5558270672268e-14	MAM1	NC_003076.8	7703041	7706973	+	2051	protein_coding	methylthioalkylmalate synthase 1 && sp|Q9FG67|MAM1_ARATH Methylthioalkylmalate synthase 1, chloroplastic OS=Arabidopsis thaliana OX=3702 GN=MAM1 PE=1 SV=1 && PF00682:HMGL-like	FAR1
821287	4942.71826629365	4456.85972598165	2520.76966844198	515.10588777611	233.884524580337	417.453454892632	3973.44922023909	388.81462241636	3.35338613716588	9.64418114438511e-17	2.5558270672268e-14	AK3	NC_003074.8	337712	343912	-	5106	protein_coding	aspartate kinase 3 && sp|Q9S7F4|PP206_ARATH Putative pentatricopeptide repeat-containing protein At2g01510 OS=Arabidopsis thaliana OX=3702 GN=PCMP-H36 PE=3 SV=1 && -	M-type_MADS
818741	19971.3497994673	25671.8129429765	17609.4483237414	4808.38715710834	4442.79347990701	3279.1945109272	21084.2036887284	4176.79171598085	2.33573961854863	1.06929973764175e-16	2.78312442608764e-14	ERD15	NC_003071.7	17269158	17270542	+	1385	protein_coding	dehydration-induced protein (ERD15) && sp|Q39096|ERD15_ARATH Protein EARLY RESPONSIVE TO DEHYDRATION 15 OS=Arabidopsis thaliana OX=3702 GN=ERD15 PE=1 SV=1 && -	-
840198	261.535638138247	255.783123892846	137.906828678026	13.1796815635678	13.1623325521402	11.1568852087118	218.408530236373	12.4996331081399	4.12829467808548	1.07611724292031e-16	2.78312442608764e-14	AT1G33030	NC_003070.9	11964776	11966320	-	1375	protein_coding	O-methyltransferase family protein && sp|Q00763|COMT1_POPTM Caffeic acid 3-O-methyltransferase 1 OS=Populus tremuloides OX=3693 GN=OMT1 PE=1 SV=1 && -	C3H
839392	239.147373394895	347.134239568863	315.096208555247	19.7695223453518	33.4120749400482	13.9461065108897	300.459273839668	22.3759012654299	3.74994198530805	1.83124056566506e-16	4.67969166459122e-14	GRXS13	NC_003070.9	975871	977911	-	1441	protein_coding	Glutaredoxin family protein && sp|Q84TF4|GRS13_ARATH Monothiol glutaredoxin-S13 OS=Arabidopsis thaliana OX=3702 GN=GRXS13 PE=2 SV=2 && -	-
838076	4559.06482046439	496.520181674348	3920.73292926436	63.7017942239113	78.9739953128411	84.6063794993976	2992.10597713437	75.76072301205	5.30314233296236	3.09962517494543e-16	7.82782988298572e-14	AT1G15125	NC_003070.9	5204312	5205964	+	1495	protein_coding	S-adenosyl-L-methionine-dependent methyltransferases superfamily protein && sp|B2KPR3|LAMT_CATRO Loganic acid O-methyltransferase OS=Catharanthus roseus OX=4058 GN=LAMT PE=1 SV=1 && PF03492:SAM dependent carboxyl methyltransferase	MYB_related
829907	850.754060247373	824.309479100054	980.392182056511	214.169825407978	209.584833714847	162.70457596038	885.151907134646	195.486411694402	2.18013100419046	3.58550362343689e-16	8.94958381170887e-14	AT4G37520	NC_003075.7	17631500	17633249	+	1383	protein_coding	Peroxidase superfamily protein && sp|Q43731|PER50_ARATH Peroxidase 50 OS=Arabidopsis thaliana OX=3702 GN=PER50 PE=1 SV=1 && PF00141:Peroxidase	NAC
842880	852.789357042223	625.486462628724	497.300382202578	94.4543845389029	93.1488149843767	59.5033877797961	658.525400624509	82.3688624343586	3.00075912357464	3.73860452901196e-16	9.22446951951387e-14	AT1G65690	NC_003070.9	24431417	24433165	-	1251	protein_coding	Late embryogenesis abundant (LEA) hydroxyproline-rich glycoprotein family && sp|Q8LD98|NHL6_ARATH NDR1/HIN1-like protein 6 OS=Arabidopsis thaliana OX=3702 GN=NHL6 PE=1 SV=1 && PF03168:Late embryogenesis abundant protein	G2-like
841744	153.664908011188	180.552793336127	196.412755995976	13.1796815635678	9.11238407455859	4.64870217029657	176.87681911443	8.980255936141	4.31718061523708	3.79489897735671e-16	9.25696607362944e-14	AT1G53100	NC_003070.9	19786900	19789150	-	1652	protein_coding	Core-2/I-branching beta-1%2C6-N-acetylglucosaminyltransferase family protein && sp|Q9FLD7|GT14A_ARATH Beta-glucuronosyltransferase GlcAT14A OS=Arabidopsis thaliana OX=3702 GN=GLCAT14A PE=2 SV=1 && PF02485:Core-2/I-Branching enzyme	E2F/DP
817115	257.465044548547	370.778057743832	302.559224129972	30.7525903149916	11.1373583133494	10.2271447746525	310.267442140783	17.3723644676645	4.17109117407588	8.43623186572571e-16	2.03474329471537e-13	AT2G25735	NC_003071.7	10974655	10975916	-	1262	protein_coding	hypothetical protein && - && -	-
839111	2745.61537625289	3467.04351965681	3232.03458483592	583.200909187877	847.451718933949	567.141664776182	3148.23116024854	665.931430966002	2.24111393384472	9.85621524717219e-16	2.35081684995331e-13	AT1G25275	NC_003070.9	8860527	8861522	+	820	protein_coding	thionin-like protein && - && -	-
821508	3798.88146758785	4986.69619690255	2555.03742587106	409.668435267567	133.648299760193	340.284998865709	3780.20503012049	294.533911297823	3.68211085817274	1.03407033437763e-15	2.43926964810443e-13	BCAT4	NC_003074.8	6846969	6849582	-	1451	protein_coding	branched-chain aminotransferase4 && sp|Q9LE06|BCAT4_ARATH Methionine aminotransferase BCAT4 OS=Arabidopsis thaliana OX=3702 GN=BCAT4 PE=1 SV=1 && PF01063:Amino-transferase class IV	MYB_related
3770304	2563.45631311379	986.592049300978	1162.59635570384	165.844326341562	96.1862763425629	136.671843806719	1570.8815727062	132.900815496948	3.56355468731146	1.73814916494907e-15	4.05555543204311e-13	AT4G18205	NC_003075.7	10073711	10075370	+	1578	protein_coding	Nucleotide-sugar transporter family protein && sp|Q8RY74|PUP22_ARATH Probable purine permease 22 OS=Arabidopsis thaliana OX=3702 GN=PUP22 PE=2 SV=1 && PF16913:Purine nucleobase transmembrane transport	STAT
827526	1881.63188683899	2102.15037955633	1392.44107016722	429.437957612919	376.645208415088	334.706556261353	1792.07444552085	380.26324076312	2.23677518714098	1.84907086851089e-15	4.26797368424245e-13	IP5PII	NC_003075.7	9990988	9994524	-	2675	protein_coding	myo-inositol polyphosphate 5-phosphatase 2 && sp|Q9FUR2|IP5P2_ARATH Type I inositol polyphosphate 5-phosphatase 2 OS=Arabidopsis thaliana OX=3702 GN=IP5P2 PE=1 SV=2 && PF03372:Endonuclease/Exonuclease/phosphatase family	M-type_MADS
830520	3508.8516743217	4512.74511439521	2310.98412905904	634.821328645185	512.318482414072	420.24267619481	3444.19363925865	522.460829084689	2.72101475869574	1.94898479640497e-15	4.45073485527969e-13	NHL3	NC_003076.8	1930793	1931782	-	976	protein_coding	NDR1/HIN1-like 3 && sp|Q9FNH6|NHL3_ARATH NDR1/HIN1-like protein 3 OS=Arabidopsis thaliana OX=3702 GN=NHL3 PE=1 SV=1 && PF03168:Late embryogenesis abundant protein	bZIP
816031	1447.09602113847	494.370743658442	798.18800840918	90.061157351047	62.7742014025147	48.3465025710843	913.218257735365	67.0606204415487	3.76964512420257	2.40481967412864e-15	5.40691847385943e-13	FUT4	NC_003071.7	6709116	6711156	-	2016	protein_coding	fucosyltransferase 4 && sp|Q9SJP2|FUT4_ARATH Probable fucosyltransferase 4 OS=Arabidopsis thaliana OX=3702 GN=FUT4 PE=2 SV=2 && PF03254:Xyloglucan fucosyltransferase	B3
843685	2934.89797817395	4742.73498209718	1984.1867350402	414.061662455423	459.669152205511	410.945271854217	3220.60656510378	428.225362171717	2.91074494937693	2.41807590371054e-15	5.40691847385943e-13	MKK9	NC_003070.9	27639091	27640643	-	1553	protein_coding	MAP kinase kinase 9 && sp|Q9FX43|M2K9_ARATH Mitogen-activated protein kinase kinase 9 OS=Arabidopsis thaliana OX=3702 GN=MKK9 PE=1 SV=1 && PF00069:Protein kinase domain	MYB
841992	2584.82692945972	1778.65995816244	1401.63485874575	331.688652683124	287.546341908293	191.526529416219	1921.7072487893	270.253841335879	2.83069358915686	4.09466761512427e-15	9.0614572192018e-13	AT1G55450	NC_003070.9	20704915	20707071	-	1568	protein_coding	S-adenosyl-L-methionine-dependent methyltransferases superfamily protein && - && PF08241:Methyltransferase domain	-
831147	108.888378524484	174.104479288408	192.233761187551	4.39322718785595	0	2.78922130217794	158.408873000148	2.39414949667796	6.06535209590355	5.26681452439373e-15	1.15364735286363e-12	WRKY75	NC_003076.8	4149738	4151201	-	810	protein_coding	WRKY DNA-binding protein 75 && sp|Q9FYA2|WRK75_ARATH Probable WRKY transcription factor 75 OS=Arabidopsis thaliana OX=3702 GN=WRKY75 PE=1 SV=1 && PF03106:WRKY DNA -binding domain	WRKY
826730	796.818695183843	904.91340469654	655.266385961044	152.664644777994	191.36006556573	171.072239866914	785.666161947142	171.698983403546	2.19316979521961	6.68564800403182e-15	1.44963757630856e-12	ACS6	NC_003075.7	6863979	6866116	+	1871	protein_coding	1-aminocyclopropane-1-carboxylic acid (acc) synthase 6 && sp|Q9SAR0|1A16_ARATH 1-aminocyclopropane-1-carboxylate synthase 6 OS=Arabidopsis thaliana OX=3702 GN=ACS6 PE=1 SV=2 && PF00155:Aminotransferase class I and II	M-type_MADS
834072	845.665818260247	925.333065847649	649.415793229249	182.318928296022	167.060374700241	133.882622504541	806.804892445715	161.087308500268	2.32508443184603	6.90038381353982e-15	1.48123638941446e-12	AT5G40720	NC_003076.8	16297300	16300037	+	2613	protein_coding	C3H4 type zinc finger protein (DUF23) && sp|B9SLR1|Y231_RICCO Glycosyltransferase family 92 protein RCOM_0530710 OS=Ricinus communis OX=3988 GN=RCOM_0530710 PE=3 SV=1 && PF01697:Glycosyltransferase family 92	-
829560	695.053855441335	715.762859296788	541.597727171883	157.05787196585	122.510941446843	119.936515993652	650.804813970002	133.168443135448	2.28981529187021	9.06636685991128e-15	1.92691713876095e-12	UGT73B2	NC_003075.7	16345150	16347434	-	2285	protein_coding	UDP-glucosyltransferase 73B2 && sp|Q94C57|U73B2_ARATH UDP-glucosyl transferase 73B2 OS=Arabidopsis thaliana OX=3702 GN=UGT73B2 PE=1 SV=1 && -	WRKY
830720	410.11230416231	325.6398594098	171.338787145426	17.5729087514238	5.06243559697699	2.78922130217794	302.363650239179	8.47485521685958	5.17838575330057	1.85198507302929e-14	3.89752074290655e-12	AT5G08240	NC_003076.8	2650837	2652535	-	1521	protein_coding	transmembrane protein && sp|Q9FMY4|Y5316_ARATH Uncharacterized protein At5g23160 OS=Arabidopsis thaliana OX=3702 GN=At5g23160 PE=2 SV=1 && -	-
821934	950.483603195031	266.530313972377	169.667189222056	10.9830679696399	1.0124871193954	1.85948086811863	462.227035463155	4.6183453190513	6.67157342273726	2.71648295048939e-14	5.66136145778693e-12	AT3G23550	NC_003074.8	8448273	8450799	-	1722	protein_coding	MATE efflux family protein && sp|Q9LUH3|DTX18_ARATH Protein DETOXIFICATION 18 OS=Arabidopsis thaliana OX=3702 GN=DTX18 PE=2 SV=1 && PF01554:MatE	B3
817484	4118.42306437933	2297.7492390038	1404.14225563081	331.688652683124	214.647269311824	244.5217341576	2606.77151967131	263.619218717516	3.30600105485956	2.8771426676776e-14	5.93853312541995e-12	SAG13	NC_003071.7	12600914	12602556	+	1368	protein_coding	senescence-associated gene 13 && sp|Q9ZW18|SAG13_ARATH Senescence-associated protein 13 OS=Arabidopsis thaliana OX=3702 GN=SAG13 PE=1 SV=1 && PF00106:short chain dehydrogenase	C2H2
843635	293.082738458425	224.616272662205	302.559224129972	30.7525903149916	29.3621264624666	45.5572812689064	273.419411750201	35.2239993487882	2.95305447642824	2.9547228552241e-14	6.04057912478482e-12	AT1G73040	NC_003070.9	27475060	27475962	-	815	protein_coding	Mannose-binding lectin superfamily protein && sp|Q9SSM3|JAL19_ARATH Jacalin-related lectin 19 OS=Arabidopsis thaliana OX=3702 GN=JAL19 PE=2 SV=1 && PF01419:Jacalin-like lectin domain	NAC
818605	3547.52231342385	3067.24804869825	2079.46781667229	468.977002303623	633.816936741519	371.896173623726	2898.07939293146	491.563370889623	2.55972638825321	3.83262220395558e-14	7.76142153114251e-12	CZF1	NC_003071.7	16771997	16774734	+	2463	protein_coding	zinc finger (CCCH-type) family protein && sp|Q9XEE6|C3H29_ARATH Zinc finger CCCH domain-containing protein 29 OS=Arabidopsis thaliana OX=3702 GN=At2g40140 PE=1 SV=1 && PF13637:Ankyrin repeats (many copies)|PF18044:CCCH-type zinc finger	C3H
840303	2216.43820959184	1034.95440465887	1185.99872663102	237.234268144221	189.33509132694	194.315750718397	1479.13044696058	206.961703396519	2.83764416204547	4.24219473689365e-14	8.51055628244478e-12	AT1G34060	NC_003070.9	12396397	12398418	-	1740	protein_coding	Pyridoxal phosphate (PLP)-dependent transferases superfamily protein && sp|Q93Z38|TAR4_ARATH Tryptophan aminotransferase-related protein 4 OS=Arabidopsis thaliana OX=3702 GN=TAR4 PE=2 SV=2 && PF04863:Alliinase EGF-like domain|PF04864:Allinase	-
834426	1529.52554132991	1644.3200821683	1636.49436697924	93.3560777419389	104.286173297726	270.55446631126	1603.44666349248	156.065572450308	3.35894601674508	4.56238556875541e-14	9.06816376100959e-12	CESA4	NC_003076.8	17714390	17719723	+	3771	protein_coding	cellulose synthase A4 && sp|Q84JA6|CESA4_ARATH Cellulose synthase A catalytic subunit 4 [UDP-forming] OS=Arabidopsis thaliana OX=3702 GN=CESA4 PE=1 SV=1 && PF14569:Zinc-binding RING-finger|PF03552:Cellulose synthase	G2-like
839143	3680.83425348654	6547.1881964505	2697.9590483192	574.414454812165	554.842941428678	312.39278584393	4308.66049941874	480.550060694924	3.16475051874396	4.77293307763218e-14	9.39961297655527e-12	TEM1	NC_003070.9	8981556	8983314	-	1759	protein_coding	AP2/B3 transcription factor family protein && sp|Q9C6M5|RAVL1_ARATH AP2/ERF and B3 domain-containing transcription repressor TEM1 OS=Arabidopsis thaliana OX=3702 GN=TEM1 PE=1 SV=1 && PF02362:B3 DNA binding domain|PF00847:AP2 domain	RAV
843378	1773.76115671193	1973.18409860196	1368.20290027835	417.356582846315	448.531793892162	338.42551799759	1705.04938519741	401.437964912022	2.08668025238816	5.32919388802545e-14	1.03996796363958e-11	AT1G70420	NC_003070.9	26539542	26540818	-	1277	protein_coding	DNA ligase-like protein%2C putative (DUF1645) && - && PF07816:Protein of unknown function (DUF1645)	-
839423	3192.3630227225	2086.02959443703	2019.29029143097	562.333080045562	355.382978907785	389.561241870853	2432.56096953017	435.759100274733	2.48128224530467	5.46339665438436e-14	1.05655200525238e-11	AT1G03740	NC_003070.9	933426	937152	+	3294	protein_coding	Protein kinase superfamily protein && sp|Q9ZVM9|Y1461_ARATH Probable serine/threonine-protein kinase At1g54610 OS=Arabidopsis thaliana OX=3702 GN=At1g54610 PE=1 SV=1 && PF00069:Protein kinase domain	C3H
844214	491.524175956317	218.167958614486	214.800333153046	24.1627495332077	15.187306790931	24.1732512855422	308.16415590795	21.1744358698936	3.86293757895898	5.64215553713675e-14	1.08137956035873e-11	AT1G78780	NC_003070.9	29621340	29623337	-	1139	protein_coding	pathogenesis-related family protein && sp|P16273|PRPX_HORVU Pathogen-related protein OS=Hordeum vulgare OX=4513 PE=2 SV=2 && -	MYB
838159	349.053400316805	265.455594964424	204.770745612826	39.5390446907035	29.3621264624666	26.0327321536608	273.093246964685	31.6446344356103	3.11259805139692	7.83155923400143e-14	1.48771903112456e-11	AT1G15890	NC_003070.9	5461309	5464241	+	2933	protein_coding	Disease resistance protein (CC-NBS-LRR class) family && sp|Q9LMP6|DRL3_ARATH Probable disease resistance protein At1g15890 OS=Arabidopsis thaliana OX=3702 GN=At1g15890 PE=3 SV=2 && PF00931:NB-ARC domain|PF13855:Leucine rich repeat	HD-ZIP
826732	463.030020828415	509.416809769786	405.362496417228	104.339145711579	94.1613021037721	70.6602729885079	459.269775671809	89.7202402679529	2.35761875958569	9.48212215769993e-14	1.78546696699287e-11	AT4G11300	NC_003075.7	6872151	6873689	-	1539	protein_coding	ROH1%2C putative (DUF793) && sp|Q9CAK4|ROH1_ARATH Protein ROH1 OS=Arabidopsis thaliana OX=3702 GN=ROH1 PE=1 SV=1 && PF05633:Protein BYPASS1-related	C3H
827551	754.07746249199	493.296024650489	158.801802720151	29.6542835180277	16.1997939103264	16.7353278130677	468.725096620877	20.8631350804739	4.49336215944203	1.51558513693342e-13	2.80627147713838e-11	AT4G18250	NC_003075.7	10087205	10090276	-	2250	protein_coding	receptor Serine/Threonine kinase-like protein && sp|Q9FF29|PR5K_ARATH PR5-like receptor kinase OS=Arabidopsis thaliana OX=3702 GN=PR5K PE=1 SV=1 && PF00314:Thaumatin family|PF07714:Protein tyrosine kinase	ERF
837414	4875.55347206359	4863.10351098793	1943.23258591764	481.058377070226	281.471419191921	508.568017430445	3893.96318965639	423.699271230864	3.19998646859454	1.51647950874896e-13	2.80627147713838e-11	ERD6	NC_003070.9	2873300	2877270	+	2084	protein_coding	Major facilitator superfamily protein && sp|O04036|ERD6_ARATH Sugar transporter ERD6 OS=Arabidopsis thaliana OX=3702 GN=ERD6 PE=1 SV=3 && PF00083:Sugar (and other) transporter	SBP
818166	207.600273074718	233.21402472583	227.337317578321	20.8678291423158	32.3995878206528	35.3301364942539	222.71720512629	29.5325178190742	2.90961883803627	1.77246939595382e-13	3.25195111568758e-11	PUB23	NC_003071.7	15082855	15084559	-	1705	protein_coding	plant U-box 23 && sp|Q84TG3|PUB23_ARATH E3 ubiquitin-protein ligase PUB23 OS=Arabidopsis thaliana OX=3702 GN=PUB23 PE=1 SV=1 && PF04564:U-box domain|PF04078:Cell differentiation family, Rcd1-like	Dof
821434	4054.31121534155	4758.85576721648	2257.4929955112	621.641647081617	665.204037442777	433.25904227164	3690.21999268974	573.368242265345	2.68629079398205	1.79281299353897e-13	3.26140031519556e-11	AT3G19010	NC_003074.8	6556197	6558648	-	1477	protein_coding	2-oxoglutarate (2OG) and Fe(II)-dependent oxygenase superfamily protein && sp|Q9ZSA7|DLO2_ARATH Protein DMR6-LIKE OXYGENASE 2 OS=Arabidopsis thaliana OX=3702 GN=DLO2 PE=2 SV=1 && PF03171:2OG-Fe(II) oxygenase superfamily|PF14226:non-haem dioxygenase in morphine synthesis N-terminal	Dof
832518	2945.0744621482	3204.81208171625	3399.19437717292	292.149607992421	711.778444934965	478.816323540547	3183.02697367912	494.248125489311	2.68678444431642	1.87354514594644e-13	3.37962353805768e-11	PRR5	NC_003076.8	8356204	8358546	-	1677	protein_coding	two-component response regulator-like protein && sp|Q6LA42|APRR5_ARATH Two-component response regulator-like APRR5 OS=Arabidopsis thaliana OX=3702 GN=APRR5 PE=1 SV=2 && PF06203:CCT motif|PF00072:Response regulator receiver domain	ARR-B
831586	963.713032361558	2065.60993328593	1704.19408287573	8.7864543757119	15.187306790931	92.0443029718721	1577.8390161744	38.6726880461717	5.34483900921434	2.30950767925725e-13	4.13132432024467e-11	GSTF12	NC_003076.8	5658416	5659661	+	1096	protein_coding	glutathione S-transferase phi 12 && sp|Q9FE46|GSTFC_ARATH Glutathione S-transferase F12 OS=Arabidopsis thaliana OX=3702 GN=GSTF12 PE=1 SV=1 && PF02798:Glutathione S-transferase, N-terminal domain|PF00043:Glutathione S-transferase, C-terminal domain	-
820477	202.512031087592	238.587619765596	234.859508233486	842.401313271378	783.665030412039	736.354423774977	225.319719695558	787.473589152798	-1.80488350543821	2.35564011097843e-13	4.17902236547628e-11	BRG3	NC_003074.8	4121789	4123582	-	1605	protein_coding	SBP (S-ribonuclease binding protein) family protein && sp|Q9LDD1|BRG3_ARATH Probable BOI-related E3 ubiquitin-protein ligase 3 OS=Arabidopsis thaliana OX=3702 GN=BRG3 PE=1 SV=1 && PF13920:Zinc finger, C3HC4 type (RING finger)	C2H2
28718276	1391.12535928009	821.085322076195	326.797394018837	43.9322718785595	72.8990725964687	52.0654643073216	846.336025125042	56.2989362607833	3.90924072539229	3.06683546841357e-13	5.39612214466932e-11	RLP18	NC_003071.7	6507402	6509319	+	1918	transcribed_pseudogene	pseudogene of receptor like protein 53~AT2G15040.2 && sp|Q9ZUK7|RLP18_ARATH Receptor-like protein 18 OS=Arabidopsis thaliana OX=3702 GN=RLP18 PE=2 SV=3 && PF13855:Leucine rich repeat	M-type_MADS
837662	3660.48128553804	2850.15480909171	2378.68384495553	537.07202371539	543.705583115329	254.748878932252	2963.10664652843	445.175495254324	2.73516571117973	3.83319825206381e-13	6.68971005518714e-11	AT1G11210	NC_003070.9	3755668	3756998	-	1222	protein_coding	cotton fiber protein%2C putative (DUF761) && - && PF14364:Domain of unknown function (DUF4408)	-
839666	3264.61605893968	679.222413026381	2563.39541548791	146.07480399621	150.860580789914	171.072239866914	2169.07796248466	156.002541551013	3.79731323960087	3.90161797897301e-13	6.75420415618022e-11	STZ	NC_003070.9	9648021	9649323	-	1303	protein_coding	salt tolerance zinc finger && sp|Q96289|ZAT10_ARATH Zinc finger protein ZAT10 OS=Arabidopsis thaliana OX=3702 GN=ZAT10 PE=2 SV=1 && PF13912:C2H2-type zinc finger	C2H2
820696	132.294291665261	126.81684293847	96.9526795554606	6.58984078178392	8.09989695516319	8.36766390653383	118.687938053064	7.68580054782698	3.94343698808087	4.10991191070988e-13	7.05786952602386e-11	CYP72A14	NC_003074.8	4934330	4936644	+	1869	protein_coding	cytochrome P450%2C family 72%2C subfamily A%2C polypeptide 14 && sp|Q9LUC6|C7A14_ARATH Cytochrome P450 72A14 OS=Arabidopsis thaliana OX=3702 GN=CYP72A14 PE=2 SV=1 && PF00067:Cytochrome P450	bHLH
837125	291.047441663575	214.943801590627	198.084353919346	6.58984078178392	17.2122810297218	1.85948086811863	234.691865724516	8.55386755987478	4.78505840465249	4.39699842965949e-13	7.49094986437069e-11	ORA59	NC_003070.9	1882907	1883992	+	1086	protein_coding	octadecanoid-responsive AP2/ERF 59 && sp|Q9LND1|ERF94_ARATH Ethylene-responsive transcription factor ERF094 OS=Arabidopsis thaliana OX=3702 GN=ERF094 PE=2 SV=1 && PF00847:AP2 domain	ERF
837475	327.682783970878	944.678007990806	642.729401535769	40.6373514876675	57.7117658055377	75.3089751588045	638.363397832484	57.8860308173366	3.46053993004761	4.46348345259527e-13	7.5443414010559e-11	AT1G09500	NC_003070.9	3066674	3068796	+	1931	protein_coding	NAD(P)-binding Rossmann-fold superfamily protein && sp|A0A0B6VQ48|PAR1_ROSHC Phenylacetaldehyde reductase OS=Rosa hybrid cultivar OX=128735 GN=PAR PE=1 SV=1 && PF01370:NAD dependent epimerase/dehydratase family	NAC
843390	2305.99126856525	3140.32894123906	1947.41158072606	309.722516743844	580.155119413563	364.458250151251	2464.57726351012	418.111962102886	2.55911425320812	4.57800954484521e-13	7.67746506950369e-11	CRK3	NC_003070.9	26588391	26591776	-	2871	protein_coding	cysteine-rich RLK (RECEPTOR-like protein kinase) 3 && sp|Q9CAL2|CRK3_ARATH Cysteine-rich receptor-like protein kinase 3 OS=Arabidopsis thaliana OX=3702 GN=CRK3 PE=2 SV=1 && -	TALE
820264	213.706163459268	260.081999924659	261.605075007407	3.29492039089196	21.2622295073034	15.8055873790083	245.131079463778	13.4542457590679	4.17750955441143	5.18255462402144e-13	8.62393159373986e-11	AT3G10930	NC_003074.8	3420081	3420932	-	852	protein_coding	hypothetical protein && - && -	-
831931	5181.86563968854	5138.23157702394	4212.42676689243	1347.62243987481	1266.62138636364	825.609505444671	4844.17466120164	1146.61777722771	2.07908627383464	5.68626741295771e-13	9.38933971435002e-11	AT5G18130	NC_003076.8	5995323	5997498	+	2176	protein_coding	transmembrane protein && - && -	-
3770303	719.477416979537	276.202785043956	503.150974934373	58.2102602390913	55.6867915667469	57.6439069116775	499.610392319289	57.1803195725052	3.12746280385485	5.74398450335856e-13	9.41224208771716e-11	PUP7	NC_003075.7	10071481	10073557	+	1995	protein_coding	purine permease 7 && sp|Q2V3H2|PUP7_ARATH Probable purine permease 7 OS=Arabidopsis thaliana OX=3702 GN=PUP7 PE=2 SV=1 && PF16913:Purine nucleobase transmembrane transport	STAT
818250	214.723811856693	347.134239568863	292.529636589752	0	13.1623325521402	1.85948086811863	284.795896005103	5.00727114008627	5.82473684434765	5.92644381290887e-13	9.63765476423498e-11	AT2G36780	NC_003071.7	15417364	15419391	-	2028	protein_coding	UDP-Glycosyltransferase superfamily protein && sp|Q9ZQ96|U73C3_ARATH UDP-glycosyltransferase 73C3 OS=Arabidopsis thaliana OX=3702 GN=UGT73C3 PE=2 SV=1 && PF00201:UDP-glucoronosyl and UDP-glucosyl transferase	WRKY
838211	4563.13541405409	3656.19406505656	3421.76094913841	674.360373335888	209.584833714847	475.09736180431	3880.36347608302	453.014189618348	3.09884363884705	6.04561854825675e-13	9.75753742532928e-11	CYP79F1	NC_003070.9	5608682	5612064	+	3272	protein_coding	cytochrome p450 79f1 && sp|Q949U1|C79F1_ARATH Dihomomethionine N-hydroxylase OS=Arabidopsis thaliana OX=3702 GN=CYP79F1 PE=1 SV=1 && PF00067:Cytochrome P450	bHLH
828053	4635.38845027127	11726.2590957767	3450.1781138357	164.746019544598	578.130145174773	139.461065108897	6603.94188662788	294.112409942756	4.48888327223245	7.01793518150748e-13	1.12423131795701e-10	SAG21	NC_003075.7	1046042	1047105	-	968	protein_coding	senescence-associated gene 21 && sp|Q93WF6|SAG21_ARATH Protein SENESCENCE-ASSOCIATED GENE 21, mitochondrial OS=Arabidopsis thaliana OX=3702 GN=SAG21 PE=2 SV=1 && PF03242:Late embryogenesis abundant protein	-
831795	162.823743588014	543.807818024286	125.369844252751	7.68814757874791	3.0374613581862	10.2271447746525	277.333801955017	6.98425123719552	5.30596649679961	7.09124184565045e-13	1.1275599811758e-10	AT5G03545	NC_003076.8	894582	895517	+	936	protein_coding	expressed in response to phosphate starvation protein && - && -	-
842988	382.635797431833	218.167958614486	170.502988183741	15.3762951574958	17.2122810297218	27.8922130217794	257.102248076687	20.1602630696657	3.6662816603159	7.15545253245577e-13	1.12940400045364e-10	PXMT1	NC_003070.9	24873206	24874766	-	1476	protein_coding	S-adenosyl-L-methionine-dependent methyltransferases superfamily protein && sp|Q9C9M3|PXMT1_ARATH Paraxanthine methyltransferase 1 OS=Arabidopsis thaliana OX=3702 GN=PXMT1 PE=2 SV=1 && PF03492:SAM dependent carboxyl methyltransferase	MYB_related
836686	160.788446793164	139.713471033908	86.0872930535555	3.29492039089196	7.08740983576779	1.85948086811863	128.863070293542	4.08060369825946	4.98772436521892	8.14716275131377e-13	1.27654741328249e-10	AT5G65600	NC_003076.8	26215991	26218623	-	2633	protein_coding	Concanavalin A-like lectin protein kinase family protein && sp|Q9LSL5|LRK92_ARATH L-type lectin-domain containing receptor kinase IX.2 OS=Arabidopsis thaliana OX=3702 GN=LECRK92 PE=1 SV=1 && PF00069:Protein kinase domain|PF00139:Legume lectin domain	bHLH
820790	1649.60805222607	1025.28193358729	901.827079658121	174.630780717274	52.6493302085607	110.639111653058	1192.23902182383	112.639740859631	3.40502376076751	9.85814563342462e-13	1.53344169686299e-10	NAC2	NC_003074.8	5243432	5245510	+	1832	protein_coding	NAC domain containing protein 2 && sp|Q9LD44|NAC56_ARATH NAC transcription factor 56 OS=Arabidopsis thaliana OX=3702 GN=NAC056 PE=2 SV=1 && PF02365:No apical meristem (NAM) protein	NAC
837894	477.277098392366	527.687032904989	418.735279804188	103.240838914615	51.6368430891653	79.0279368950417	474.566470367181	77.9685396329406	2.60693317081506	1.06991275254542e-12	1.65228396734821e-10	AT1G13340	NC_003070.9	4569448	4571229	-	1590	protein_coding	Regulator of Vps4 activity in the MVB pathway protein && - && PF03398:Regulator of Vps4 activity in the MVB pathway	B3
833869	116.01191730646	102.098305755548	151.279612064986	2.19661359392797	4.04994847758159	8.36766390653383	123.129945042331	4.8714086593478	4.63522849517562	1.17846497688991e-12	1.80692351385135e-10	AT5G38780	NC_003076.8	15529778	15531524	+	1602	protein_coding	S-adenosyl-L-methionine-dependent methyltransferases superfamily protein && sp|Q9FKR0|MT878_ARATH Probable S-adenosylmethionine-dependent methyltransferase At5g38780 OS=Arabidopsis thaliana OX=3702 GN=At5g38780 PE=2 SV=1 && PF03492:SAM dependent carboxyl methyltransferase	MYB_related
827464	1089.90143364227	2724.4126851612	722.96610185753	159.254485559778	92.1363278649813	91.1145625378128	1512.42674022033	114.168458654191	3.72844524647752	1.33994836117737e-12	2.03995259014421e-10	ERF-1	NC_003075.7	9759203	9760391	+	1189	protein_coding	ethylene responsive element binding factor 1 && sp|O80337|EF100_ARATH Ethylene-responsive transcription factor 1A OS=Arabidopsis thaliana OX=3702 GN=ERF1A PE=1 SV=2 && PF00847:AP2 domain	ERF
830112	220.829702241244	236.43818174969	151.279612064986	19.7695223453518	7.08740983576779	19.5245491152456	202.849165351973	15.4604937654551	3.71310339241202	1.3517687634304e-12	2.04345551238007e-10	AT4G39580	NC_003075.7	18385684	18386811	-	1128	protein_coding	Galactose oxidase/kelch repeat superfamily protein && sp|Q9SVA0|FK101_ARATH F-box/kelch-repeat protein At4g39580 OS=Arabidopsis thaliana OX=3702 GN=At4g39580 PE=4 SV=1 && PF01344:Kelch motif	-
837886	6172.03753038315	4958.75350269576	3861.39120298472	1409.1276205048	999.324786843258	947.405502306441	4997.39407868788	1118.61930321817	2.15961915153692	1.63503527673153e-12	2.45438232519714e-10	RAV1	NC_003070.9	4542168	4543970	+	1803	protein_coding	related to ABI3/VP1 1 && sp|Q9ZWM9|RAV1_ARATH AP2/ERF and B3 domain-containing transcription factor RAV1 OS=Arabidopsis thaliana OX=3702 GN=RAV1 PE=1 SV=1 && PF00847:AP2 domain|PF02362:B3 DNA binding domain	RAV
831156	164.859040382864	211.719644566768	311.753012708507	25.2610563301717	29.3621264624666	18.5948086811863	229.44389921938	24.4059971579415	3.23660483558604	1.72849699772217e-12	2.57666087174334e-10	SAG29	NC_003076.8	4181042	4183354	-	1351	protein_coding	senescence-associated gene 29 && sp|Q9FY94|SWT15_ARATH Bidirectional sugar transporter SWEET15 OS=Arabidopsis thaliana OX=3702 GN=SWEET15 PE=1 SV=1 && PF03083:Sugar efflux transporter for intercellular exchange	DBB
817626	457.941778841289	440.634793260785	244.889095773707	30.7525903149916	52.6493302085607	54.8546856094995	381.15522262526	46.085535377684	3.04407028839873	1.98417988274638e-12	2.93740726641612e-10	CYP71A12	NC_003071.7	13099486	13101371	-	1494	protein_coding	cytochrome P450 family 71 polypeptide && sp|O49340|C71AC_ARATH Cytochrome P450 71A12 OS=Arabidopsis thaliana OX=3702 GN=CYP71A12 PE=2 SV=1 && PF00067:Cytochrome P450	HSF
837061	122.11780769101	93.5005536919227	126.205643214436	6.58984078178392	9.11238407455859	8.36766390653383	113.94133486579	8.02329625429211	3.8247221042536	2.15900658739595e-12	3.17107408838136e-10	AT1G05575	NC_003070.9	1661550	1662259	-	710	protein_coding	transmembrane protein && - && -	-
831581	787.659859607017	778.09656175807	1296.32418957344	8856.74601071759	5105.97254311099	4361.41237617224	954.026870312843	6108.04364333361	-2.67819887549957	2.17156382647936e-12	3.17107408838136e-10	ENH1	NC_003076.8	5649057	5651205	+	1328	protein_coding	rubredoxin family protein && - && -	G2-like
821817	535.283057045596	630.86005766849	522.374351053128	130.698508838715	97.1987634619583	64.1520899500927	562.839155255738	97.3497874169218	2.53418446417816	2.25819370302215e-12	3.26006009820094e-10	OASA2	NC_003074.8	7963855	7965907	+	1194	protein_coding	O-acetylserine (thiol) lyase (OAS-TL) isoform A2 && sp|O23735|CYSK2_BRAJU Cysteine synthase OS=Brassica juncea OX=3707 PE=2 SV=1 && PF00291:Pyridoxal-phosphate dependent enzyme	GeBP
825291	209.635569869568	282.651099091674	149.608014141616	26.3593631271357	25.312177984885	22.3137704174235	213.964894367619	24.6617705098147	3.11737983802751	2.26287596493031e-12	3.26006009820094e-10	BAP1	NC_003074.8	22650159	22651636	-	1400	protein_coding	BON association protein 1 && sp|Q941L2|BAP1_ARATH BON1-associated protein 1 OS=Arabidopsis thaliana OX=3702 GN=BAP1 PE=1 SV=1 && PF00168:C2 domain	MYB
824715	2.03529679485017	32.241570238594	57.6701283562654	1421.2089952714	980.087531574746	873.026267581696	30.6489984632365	1091.44093147595	-5.14818285119366	3.71912768120836e-12	5.32231965365458e-10	EXPA16	NC_003074.8	20574752	20576249	-	1251	protein_coding	expansin A16 && sp|Q9M2S9|EXP16_ARATH Expansin-A16 OS=Arabidopsis thaliana OX=3702 GN=EXPA16 PE=2 SV=1 && PF03330:Lytic transglycolase|PF01357:Pollen allergen	bZIP
836384	861.948192619049	442.784231276692	726.30929770427	90.061157351047	137.698248237774	91.1145625378128	677.013907200003	106.291322708878	2.67134260616615	4.1632244092586e-12	5.9183957065659e-10	HIPL2	NC_003076.8	25143518	25146587	-	2489	protein_coding	hipl2 protein precursor && sp|Q94F08|HIPL2_ARATH HIPL2 protein OS=Arabidopsis thaliana OX=3702 GN=HIPL2 PE=2 SV=2 && PF03024:Folate receptor family|PF07995:Glucose / Sorbosone dehydrogenase	LBD
816958	692.000910249059	1709.87794165344	948.631821512481	174.630780717274	143.773170954147	92.9740434059314	1116.83689113833	137.125998359117	3.0269030448284	4.79347349454662e-12	6.76951987065379e-10	AT2G24240	NC_003071.7	10310482	10312573	+	2092	protein_coding	BTB/POZ domain with WD40/YVTN repeat-like protein && sp|Q9ZUH1|Y2424_ARATH BTB/POZ domain-containing protein At2g24240 OS=Arabidopsis thaliana OX=3702 GN=At2g24240 PE=2 SV=1 && PF02214:BTB/POZ domain	-
821828	92.6060041656829	137.564033018001	91.9378857853506	5.49153398481994	6.07492271637239	7.43792347247451	107.369307656345	6.33479339122228	4.07610261651153	5.91685852912197e-12	8.30139118863609e-10	AT3G22560	NC_003074.8	7998625	7999552	-	928	protein_coding	Acyl-CoA N-acyltransferases (NAT) superfamily protein && - && PF13302:Acetyltransferase (GNAT) domain	-
843324	81.411871794007	180.552793336127	136.235230754656	1.09830679696399	0	4.64870217029657	132.733298628263	1.91566965575352	6.06760305103459	6.0621230939575e-12	8.44996976200596e-10	TH8	NC_003070.9	26321398	26323002	+	797	protein_coding	thioredoxin H-type 8 && sp|Q9CAS1|TRXH8_ARATH Thioredoxin H8 OS=Arabidopsis thaliana OX=3702 GN=TRX8 PE=2 SV=1 && PF00085:Thioredoxin	bHLH
828487	1103.13086280879	1075.79372696109	818.24718348962	269.085165256177	236.921985938523	164.564056828499	999.057257753168	223.523736007733	2.16104010863686	6.32471665005352e-12	8.72686724986065e-10	AT4G23880	NC_003075.7	12415585	12416691	-	1107	protein_coding	hypothetical protein && - && -	-
837852	592.271367301401	688.894884097959	199.755951842716	7.68814757874791	36.4495362982343	26.9624725877201	493.640734414025	23.7000521549008	4.37557780954003	6.34208185492529e-12	8.72686724986065e-10	NRT2.5	NC_003070.9	4416315	4418590	+	1852	protein_coding	nitrate transporter2.5 && sp|Q9LPV5|NRT25_ARATH High affinity nitrate transporter 2.5 OS=Arabidopsis thaliana OX=3702 GN=NRT2.5 PE=1 SV=1 && PF07690:Major Facilitator Superfamily	-
838483	311.400409612077	212.794363574721	332.647986750632	41.7356582846315	40.4994847758159	19.5245491152456	285.614253312476	33.9198973918977	3.0793914280029	6.77909071207940e-12	9.2687873392036e-10	AT1G19020	NC_003070.9	6568002	6568705	+	704	protein_coding	CDP-diacylglycerol-glycerol-3-phosphate 3-phosphatidyltransferase && - && -	-
818249	85.4824653837073	242.886495797408	122.026648406011	1.09830679696399	7.08740983576779	2.78922130217794	150.131869862376	3.65831264496991	5.3497193218083	7.22659257364174e-12	9.81810355606289e-10	AT2G36770	NC_003071.7	15415077	15416845	-	1769	protein_coding	UDP-Glycosyltransferase superfamily protein && sp|Q9ZQ97|U73C4_ARATH UDP-glycosyltransferase 73C4 OS=Arabidopsis thaliana OX=3702 GN=UGT73C4 PE=2 SV=1 && PF00201:UDP-glucoronosyl and UDP-glucosyl transferase	ERF
827622	2392.49138234638	2475.07787531607	1335.60674077264	451.404093552199	304.758622938015	226.856665910473	2067.7253328117	327.673127466895	2.65832350553369	7.37347535608683e-12	9.95465547130565e-10	HSF_A4A	NC_003075.7	10347479	10349902	-	2347	protein_coding	heat shock transcription factor A4A && sp|O49403|HFA4A_ARATH Heat stress transcription factor A-4a OS=Arabidopsis thaliana OX=3702 GN=HSFA4A PE=1 SV=1 && PF00447:HSF-type DNA-binding	HSF
818854	3213.73363906843	2023.69589197575	4095.41491225653	20369.1978564941	42019.2279420284	15319.3331319953	3110.9481477669	25902.5863101726	-3.05758556847377	8.41667482817782e-12	1.12920213663541e-09	COR15A	NC_003071.7	17710441	17712330	-	1584	protein_coding	cold-regulated 15a && sp|Q42512|CR15A_ARATH Protein COLD-REGULATED 15A, chloroplastic OS=Arabidopsis thaliana OX=3702 GN=COR15A PE=1 SV=1 && -	-
828281	252.376802561422	266.530313972377	213.964534191361	40.6373514876675	20.249742387908	14.875846944949	244.29055024172	25.2543136068415	3.28256711904484	8.62324046113264e-12	1.14972968781785e-09	AT4G21920	NC_003075.7	11635877	11636720	-	844	protein_coding	hypothetical protein && - && -	-
818736	323.612190381178	597.543768421943	232.352111348431	48.3254990664154	43.5369461340021	37.1896173623726	384.502690050517	43.0173541875967	3.16057894599105	9.33211133228828e-12	1.2365623571537e-09	AT2G41380	NC_003071.7	17251819	17253194	+	1280	protein_coding	S-adenosyl-L-methionine-dependent methyltransferases superfamily protein && sp|Q55EX9|Y8948_DICDI Putative methyltransferase DDB_G0268948 OS=Dictyostelium discoideum OX=44689 GN=DDB_G0268948 PE=1 SV=2 && PF08241:Methyltransferase domain	-
831325	158.753149998314	159.058413177064	148.772215179931	9.88476117267589	21.2622295073034	8.36766390653383	155.527926118436	13.1715515288377	3.56310038405735	9.62764872359974e-12	1.26789636503553e-09	AT5G14730	NC_003076.8	4756057	4757744	+	1688	protein_coding	hypothetical protein && - && -	-
817331	278.835660894474	262.231437940565	307.574017900082	822.631790926027	851.50166741153	924.161991454958	282.88037224504	866.098483264172	-1.61366210694399	1.18426764977821e-11	1.55009081525238e-09	HDT4	NC_003071.7	11861806	11863908	+	1290	protein_coding	histone deacetylase-related / HD-like protein && sp|Q9M4T3|HDT4_ARATH Histone deacetylase HDT4 OS=Arabidopsis thaliana OX=3702 GN=HDT4 PE=1 SV=1 && PF17800:Nucleoplasmin-like domain	C2H2
828653	243.217966984596	543.807818024286	615.983834761849	27.4576699240997	55.6867915667469	15.8055873790083	467.66987325691	32.983349623285	3.82766242200999	1.23046075645424e-11	1.60079215745737e-09	CBF1	NC_003075.7	13021780	13022996	-	1217	protein_coding	C-repeat/DRE binding factor 1 && sp|P93835|DRE1B_ARATH Dehydration-responsive element-binding protein 1B OS=Arabidopsis thaliana OX=3702 GN=DREB1B PE=1 SV=2 && PF00847:AP2 domain	ERF
842052	998.313077874011	814.637008028476	918.543058891821	287.756380804565	183.260168610567	207.332116795227	910.497714931436	226.11622207012	2.01063854153513	1.31342787772095e-11	1.69843631464807e-09	NAC1	NC_003070.9	20946571	20949281	-	2609	protein_coding	NAC domain containing protein 1 && sp|Q84TE6|NAC22_ARATH NAC domain-containing protein 21/22 OS=Arabidopsis thaliana OX=3702 GN=NAC021 PE=1 SV=2 && PF02365:No apical meristem (NAM) protein	NAC
837868	4545.83539129786	3806.65472617	2214.86724846526	799.567348189783	437.394435578812	509.497757864504	3522.45245531104	582.153180544366	2.59734177160827	1.37546632843904e-11	1.76800959318996e-09	CYP71B7	NC_003070.9	4467094	4469033	+	1869	protein_coding	cytochrome P450%2C family 71 subfamily B%2C polypeptide 7 && sp|Q96514|C71B7_ARATH Cytochrome P450 71B7 OS=Arabidopsis thaliana OX=3702 GN=CYP71B7 PE=1 SV=1 && PF00067:Cytochrome P450	HSF
818525	1191.66627338478	583.572421318552	1014.6599394856	187.810462280842	101.24871193954	95.7632647081094	929.966211396308	128.274146309497	2.85981530066581	1.54530225941016e-11	1.97449156550586e-09	AT2G39400	NC_003071.7	16452612	16455001	+	1507	protein_coding	alpha/beta-Hydrolases superfamily protein && sp|Q9C942|CSE_ARATH Caffeoylshikimate esterase OS=Arabidopsis thaliana OX=3702 GN=CSE PE=1 SV=1 && PF12146:Serine aminopeptidase, S33	G2-like
824005	131.276643267836	96.7247107157821	197.248554957661	1026.91685516133	640.904346577287	839.555611955561	141.749969647093	835.792271231392	-2.55683883926805	1.5559243061705e-11	1.97630006841751e-09	AT3G48460	NC_003074.8	17949416	17951250	+	1394	protein_coding	GDSL-like Lipase/Acylhydrolase superfamily protein && sp|Q9STM6|GDL57_ARATH GDSL esterase/lipase At3g48460 OS=Arabidopsis thaliana OX=3702 GN=At3g48460 PE=2 SV=1 && PF00657:GDSL-like Lipase/Acylhydrolase	B3
828603	430.465272110812	1140.27686743828	366.079945218032	42.8339650815955	26.3246651042804	69.7305325544486	645.60736158904	46.2963875801081	3.79915990130546	1.57317163882558e-11	1.98645308229588e-09	AMY1	NC_003075.7	12851795	12853845	-	1606	protein_coding	alpha-amylase-like protein && sp|Q8VZ56|AMY1_ARATH Alpha-amylase 1 OS=Arabidopsis thaliana OX=3702 GN=AMY1 PE=1 SV=1 && PF07821:Alpha-amylase C-terminal beta-sheet domain|PF00128:Alpha amylase, catalytic domain	ERF
820619	2401.65021792321	2411.66945384683	1700.85088702899	433.831184800775	616.604655711798	336.566037129472	2171.39018626634	462.333959214015	2.23170602566982	1.71106208046149e-11	2.147933252584e-09	RSH2	NC_003074.8	4650714	4654046	-	2850	protein_coding	RELA/SPOT homolog 2 && sp|Q9LVJ3|RSH2C_ARATH Probable GTP diphosphokinase RSH2, chloroplastic OS=Arabidopsis thaliana OX=3702 GN=RSH2 PE=2 SV=1 && PF13328:HD domain|PF04607:Region found in RelA / SpoT proteins	-
830601	1523.41965094536	442.784231276692	1359.8449106615	138.386656417462	103.273686178331	68.8007921203892	1108.68293096118	103.487044905394	3.42287364127655	1.98580897094892e-11	2.47833577734822e-09	WRKY26	NC_003076.8	2204206	2205965	+	1576	protein_coding	WRKY DNA-binding protein 26 && sp|Q9C5T3|WRK26_ARATH Probable WRKY transcription factor 26 OS=Arabidopsis thaliana OX=3702 GN=WRKY26 PE=1 SV=2 && PF03106:WRKY DNA -binding domain	WRKY
5007829	215.741460254118	99.9488677396415	103.639071248941	3.29492039089196	0	0	139.776466414234	1.09830679696399	7.08404226556789	2.09384021998107e-11	2.59805630994877e-09	SLAH4	NC_003070.9	23000157	23002096	-	1523	protein_coding	SLAC1 homologue 4 && sp|A8MRV9|SLAH4_ARATH S-type anion channel SLAH4 OS=Arabidopsis thaliana OX=3702 GN=SLAH4 PE=2 SV=1 && PF03595:Voltage-dependent anion channel	GRF
844432	6622.85577044247	5717.50512231068	10337.1615581201	1177.38488634539	1346.60786879588	490.902949183318	7559.1741502911	1004.96523477486	2.91131898688289	2.13121725968037e-11	2.62923618944246e-09	J8	NC_003070.9	30403503	30404713	-	1016	protein_coding	Chaperone DnaJ-domain superfamily protein && sp|Q9SAG8|DNAJ8_ARATH Chaperone protein dnaJ 8, chloroplastic OS=Arabidopsis thaliana OX=3702 GN=ATJ8 PE=2 SV=1 && PF00226:DnaJ domain	-
844307	339.894564739979	167.656165240689	188.890565340811	17.5729087514238	3.0374613581862	15.8055873790083	232.147098440493	12.1386524962061	4.25865517647398	2.1706915356932e-11	2.66263225743944e-09	WAKL10	NC_003070.9	29979973	29982819	-	2595	protein_coding	WALL ASSOCIATED KINASE (WAK)-LIKE 10 && sp|Q8VYA3|WAKLJ_ARATH Wall-associated receptor kinase-like 10 OS=Arabidopsis thaliana OX=3702 GN=WAKL10 PE=2 SV=1 && PF08488:Wall-associated kinase|PF00069:Protein kinase domain|PF13947:Wall-associated receptor kinase galacturonan-binding	WRKY
843120	450.818240059314	513.715685801599	327.633192980522	76.8814757874791	46.5744074921883	26.0327321536608	430.722372947145	49.8295384777761	3.11629431287935	2.48863458818958e-11	3.03528579943622e-09	AT1G67920	NC_003070.9	25473544	25474140	+	597	protein_coding	hypothetical protein && - && -	-
831065	351.088697111655	491.146586634583	85.2514940918705	13.1796815635678	6.07492271637239	0.929740434059314	309.162259279369	6.72811490466652	5.54077002755919	3.31230189623984e-11	4.01705494376748e-09	cwINV6	NC_003076.8	3839316	3842409	+	2300	protein_coding	6-%261-fructan exohydrolase && sp|Q8W4S6|INV6_ARATH Beta-fructofuranosidase, insoluble isoenzyme CWINV6 OS=Arabidopsis thaliana OX=3702 GN=CWINV6 PE=2 SV=1 && PF08244:Glycosyl hydrolases family 32 C terminal|PF00251:Glycosyl hydrolases family 32 N-terminal domain	-
839544	392.812281406084	780.245999773976	863.38032742061	108.732372899435	101.24871193954	127.374439466126	678.812869533557	112.451841435034	2.59345905206151	3.60501822717991e-11	4.34748995868786e-09	AT1G02660	NC_003070.9	571826	575085	-	2842	protein_coding	alpha/beta-Hydrolases superfamily protein && sp|F4HXL0|PLIP2_ARATH Phospholipase A1 PLIP2, chloroplastic OS=Arabidopsis thaliana OX=3702 GN=PLIP2 PE=1 SV=1 && PF01764:Lipase (class 3)	-
829431	33867.3386663069	26811.0150914069	21190.0110755999	8258.16880637222	5078.63539088732	6470.99342105283	27289.4549444379	6602.59920610412	2.04725100016202	3.66922272452316e-11	4.40019748629129e-09	GAMMA-VPE	NC_003075.7	15900270	15903523	-	2134	protein_coding	gamma vacuolar processing enzyme && sp|Q39119|VPEG_ARATH Vacuolar-processing enzyme gamma-isozyme OS=Arabidopsis thaliana OX=3702 GN=At4g32940 PE=1 SV=2 && PF01650:Peptidase C13 family	-
827683	5693.74278359336	3445.54913949775	5781.22141797518	848.991154053162	506.243559697699	1162.17554257414	4973.5044470221	839.136752108335	2.5671640678419	4.14634801625833e-11	4.94475036205563e-09	AT4G19420	NC_003075.7	10587166	10591633	-	3336	protein_coding	Pectinacetylesterase family protein && sp|Q6DBP4|PAE8_ARATH Pectin acetylesterase 8 OS=Arabidopsis thaliana OX=3702 GN=PAE8 PE=2 SV=1 && PF03283:Pectinacetylesterase	bHLH
816279	368.388719867882	421.289851117629	353.542960792757	76.8814757874791	109.348608894703	86.4658603675162	381.073843926089	90.8986483498995	2.0667456209826	4.59625277137883e-11	5.45100342488497e-09	AT2G17705	NC_003071.7	7692396	7693253	+	858	protein_coding	methionine-S-oxide reductase && - && -	bHLH
841384	1034.94842018131	944.678007990806	1102.41883046252	2609.57694958643	2728.6527867706	3154.60929276325	1027.34841954488	2830.9463430401	-1.46220351592438	4.74791750701937e-11	5.59993391239988e-09	RBP47A	NC_003070.9	18356799	18360447	-	2498	protein_coding	RNA-binding protein 47A && sp|F4I3B3|RB47A_ARATH Polyadenylate-binding protein RBP47A OS=Arabidopsis thaliana OX=3702 GN=RBP47A PE=2 SV=1 && PF00076:RNA recognition motif. (a.k.a. RRM, RBD, or RNP domain)	MIKC_MADS
832285	598.377257685951	686.745446082053	388.646517183527	106.535759305507	128.585864163216	116.217554257414	557.923073650511	117.113059242046	2.25110702762611	4.98219313837442e-11	5.84413977641231e-09	CAF1b	NC_003076.8	7365477	7366799	-	1323	protein_coding	Polynucleotidyl transferase%2C ribonuclease H-like superfamily protein && sp|Q9FMS6|CAF1K_ARATH Probable CCR4-associated factor 1 homolog 11 OS=Arabidopsis thaliana OX=3702 GN=CAF1-11 PE=2 SV=1 && PF04857:CAF1 family ribonuclease	-
818293	1582.44325799601	729.734206400179	1376.5608898952	7983.59210713123	5563.61672107771	5690.94119687706	1229.57945143046	6412.71667502867	-2.38256256100789	5.20575343179271e-11	6.07319038950339e-09	PIP2B	NC_003071.7	15613368	15615022	-	1345	protein_coding	plasma membrane intrinsic protein 2 && sp|P43287|PIP22_ARATH Aquaporin PIP2-2 OS=Arabidopsis thaliana OX=3702 GN=PIP2-2 PE=1 SV=2 && PF00230:Major intrinsic protein	C3H
837999	1473.55487947153	959.724074102149	799.85960633255	266.888551662249	179.210220132986	169.212758998795	1077.71285330208	205.10384359801	2.39431622694498	5.4636844344989e-11	6.33964594978126e-09	APK2A	NC_003070.9	4915491	4918138	+	1828	protein_coding	protein kinase 2A && sp|O49839|PBL2_ARATH Probable serine/threonine-protein kinase PBL2 OS=Arabidopsis thaliana OX=3702 GN=PBL2 PE=1 SV=1 && PF07714:Protein tyrosine kinase	bHLH
835352	2034.27914645275	1119.85720628717	689.534143390129	196.596916656554	164.022913342055	103.201188180584	1281.22349871002	154.607006059731	3.05164761034281	5.87416083898412e-11	6.77928691234586e-09	AT5G52750	NC_003076.8	21383979	21385015	+	943	protein_coding	Heavy metal transport/detoxification superfamily protein && sp|Q9LTE2|HIP13_ARATH Heavy metal-associated isoprenylated plant protein 13 OS=Arabidopsis thaliana OX=3702 GN=HIPP13 PE=2 SV=1 && -	-
831498	1166.22506344915	1758.24029701133	1323.06975634736	443.715945973451	364.495362982343	383.982799266497	1415.84503893595	397.398036074097	1.83311811108414	5.96683133903629e-11	6.84941184619e-09	AAE5	NC_003076.8	5356551	5358789	-	2239	protein_coding	acyl activating enzyme 5 && sp|Q9FFE6|AAE5_ARATH Probable acyl-activating enzyme 5, peroxisomal OS=Arabidopsis thaliana OX=3702 GN=AAE5 PE=1 SV=1 && PF00501:AMP-binding enzyme|PF13193:AMP-binding enzyme C-terminal domain	C2H2
829728	6942.39736723395	7099.59376653841	6249.26883651879	2428.35632808738	2073.57362052178	1519.19586925292	6763.75332343038	2007.04193928736	1.75290528848342	6.44453339712806e-11	7.35842307993356e-09	AT4G35750	NC_003075.7	16940462	16942060	-	1398	protein_coding	SEC14 cytosolic factor family protein / phosphoglyceride transfer family protein && - && PF13716:Divergent CRAL/TRIO domain	-
832660	248.306208971721	153.684818137298	101.131674363886	17.5729087514238	11.1373583133494	10.2271447746525	167.707567157635	12.9791372798085	3.69731633085326	6.90499505528693e-11	7.84246687072959e-09	RLP52	NC_003076.8	9038860	9041377	+	2436	protein_coding	receptor like protein 52 && sp|Q7FZR1|RLP52_ARATH Receptor-like protein 52 OS=Arabidopsis thaliana OX=3702 GN=RLP52 PE=2 SV=1 && PF13855:Leucine rich repeat|PF08263:Leucine rich repeat N-terminal domain	M-type_MADS
844283	304.276870830101	451.381983340317	203.934946651141	42.8339650815955	52.6493302085607	40.9085790986098	319.864600273853	45.4639581295887	2.8138466502715	7.90943286159058e-11	8.93599398983702e-09	ALIS5	NC_003070.9	29887616	29890211	+	1676	protein_coding	ALA-interacting subunit 5 && sp|Q8L8W0|ALIS5_ARATH ALA-interacting subunit 5 OS=Arabidopsis thaliana OX=3702 GN=ALIS5 PE=1 SV=1 && PF03381:LEM3 (ligand-effect modulator 3) family / CDC50 family	-
816085	5072.97726116406	8318.32512155726	6881.96865051433	862.17083561673	1387.1073535717	410.945271854217	6757.75701107855	886.741153680881	2.93010740364476	8.83737412062419e-11	9.9320980561947e-09	MEE14	NC_003071.7	6920369	6922161	-	1622	protein_coding	maternal effect embryo arrest 14 && sp|Q9XIM0|MEE14_ARATH CCG-binding protein 1 OS=Arabidopsis thaliana OX=3702 GN=MEE14 PE=1 SV=1 && -	-
28716923	185.212008331366	117.144371866892	152.951209988356	17.5729087514238	20.249742387908	10.2271447746525	151.769196728871	16.0165986379947	3.25011872547208	9.1845039334194e-11	1.02684667413948e-08	AT1G08847	NC_003070.9	24912512	24912977	+	255	lncRNA	other RNA && - && -	-
825849	3998.34055348317	8258.14085711189	4850.14137465809	1178.48319314236	849.476693172739	477.886583106488	5702.20759508438	835.282156473862	2.77145606343442	9.88457679886821e-11	1.09939028789899e-08	AT4G05070	NC_003075.7	2593595	2594125	-	531	protein_coding	Wound-responsive family protein && - && PF12609:Wound-induced protein	-
815657	214.723811856693	214.943801590627	198.920152881031	26.3593631271357	10.124871193954	31.6111747580167	209.529255442784	22.6984696930355	3.20424224325176	1.12672498704023e-10	1.2432693006153e-08	MGDC	NC_003071.7	4743162	4746813	+	1926	protein_coding	monogalactosyldiacylglycerol synthase type C && sp|Q9SI93|MGDG3_ARATH Monogalactosyldiacylglycerol synthase 3, chloroplastic OS=Arabidopsis thaliana OX=3702 GN=MGD3 PE=1 SV=2 && PF06925:Monogalactosyldiacylglycerol (MGDG) synthase	-
834545	1147.9073922955	1523.95155327755	935.259038125521	334.983573074016	303.74613581862	228.716146778591	1202.37266123285	289.148618557076	2.05637995896243	1.12940237407986e-10	1.2432693006153e-08	NPR3	NC_003076.8	18228768	18231588	+	2659	protein_coding	NPR1-like protein 3 && sp|Q8L746|NPR3_ARATH Regulatory protein NPR3 OS=Arabidopsis thaliana OX=3702 GN=NPR3 PE=1 SV=1 && -	MYB
837354	261.535638138247	309.519074290503	300.051827244917	1.09830679696399	9.11238407455859	25.1029917196015	290.368846557889	11.7712275303747	4.60781413598471	1.35215308151965e-10	1.4808835738725e-08	AT1G08340	NC_003070.9	2630891	2632871	+	1615	protein_coding	Rho GTPase activating protein with PAK-box/P21-Rho-binding domain-containing protein && sp|Q6NKT5|RGAP5_ARATH Rho GTPase-activating protein 5 OS=Arabidopsis thaliana OX=3702 GN=ROPGAP5 PE=2 SV=1 && -	ERF
844135	446.747646469613	182.702231352033	311.753012708507	30.7525903149916	49.6118688503745	27.8922130217794	313.734296843384	36.0855573957152	3.12074160754019	1.39958801947073e-10	1.52505362568318e-08	SULTR1%3B2	NC_003070.9	29327515	29333220	+	4193	protein_coding	sulfate transporter 1%3B2 && sp|Q9MAX3|SUT12_ARATH Sulfate transporter 1.2 OS=Arabidopsis thaliana OX=3702 GN=SULTR1;2 PE=1 SV=1 && PF00916:Sulfate permease family|PF01740:STAS domain	MIKC_MADS
831935	2309.04421375752	1960.28747050652	1826.22073128174	560.136466451634	759.365339546549	547.617115660936	2031.85080518193	622.372973886373	1.70688683354118	1.48984881250618e-10	1.61520679844735e-08	GDH1	NC_003076.8	6006035	6008726	+	1851	protein_coding	glutamate dehydrogenase 1 && sp|Q43314|DHE1_ARATH Glutamate dehydrogenase 1 OS=Arabidopsis thaliana OX=3702 GN=GDH1 PE=1 SV=1 && PF02812:Glu/Leu/Phe/Val dehydrogenase, dimerisation domain|PF00208:Glutamate/Leucine/Phenylalanine/Valine dehydrogenase	-
819684	1177.41919582083	1959.21275149856	779.80043125211	247.119029316897	196.422501162707	130.163660768304	1305.47745952383	191.235063749303	2.77181850915423	1.53050071321922e-10	1.6509411211037e-08	ATL6	NC_003074.8	1476960	1478850	+	1891	protein_coding	RING/U-box superfamily protein && sp|Q8RXX9|ATL6_ARATH E3 ubiquitin-protein ligase ATL6 OS=Arabidopsis thaliana OX=3702 GN=ATL6 PE=1 SV=2 && PF13639:Ring finger domain	C3H
819632	1610.93741312391	1504.60661113439	687.862545466759	265.790244865285	181.235194371776	190.596788982159	1267.80218990835	212.54074273974	2.57677640905803	1.84850200019729e-10	1.98399719681175e-08	PR4	NC_003074.8	1285425	1286760	-	1134	protein_coding	pathogenesis-related 4 && sp|P43082|HEVL_ARATH Hevein-like preproprotein OS=Arabidopsis thaliana OX=3702 GN=HEL PE=1 SV=1 && PF00187:Chitin recognition protein|PF00967:Barwin family	-
817330	1846.01419292911	2054.86274320639	2243.28441316255	640.312862630005	508.26853393649	329.128113656997	2048.05378309935	492.569836741164	2.05659211037154	1.86038343879341e-10	1.98681546751937e-08	AT2G27830	NC_003071.7	11860218	11861525	+	1308	protein_coding	hypothetical protein && - && -	C2H2
817357	204.547327882443	237.512900757643	287.514842819642	36.2441242998116	16.1997939103264	40.9085790986098	243.191690486576	31.1174991029159	2.96564125082919	1.93495999593936e-10	2.0562302610314e-08	FRA8	NC_003071.7	11977865	11980003	-	1868	protein_coding	Exostosin family protein && sp|Q9ZUV3|IRX7_ARATH Probable glucuronoxylan glucuronosyltransferase IRX7 OS=Arabidopsis thaliana OX=3702 GN=IRX7 PE=2 SV=1 && PF03016:Exostosin family	NAC
833302	1892.82601921066	1324.05381779826	995.436563366841	360.244629404188	301.721161579829	233.364848948888	1404.10546679192	298.443546644302	2.2345658757928	1.97910177900414e-10	2.08572326118606e-08	XGD1	NC_003076.8	12558154	12562020	+	1968	protein_coding	xylogalacturonan deficient 1 && sp|Q94AA9|XGD1_ARATH Xylogalacturonan beta-1,3-xylosyltransferase OS=Arabidopsis thaliana OX=3702 GN=XGD1 PE=1 SV=2 && PF03016:Exostosin family	NAC
821794	96.6765977553833	167.656165240689	97.7884785171456	6.58984078178392	11.1373583133494	11.1568852087118	120.707080504406	9.62802810128169	3.63997299218659	1.98214639561146e-10	2.08572326118606e-08	AT3G22240	NC_003074.8	7863606	7864895	-	621	protein_coding	cysteine-rich/transmembrane domain PCC1-like protein && sp|Q94C26|PCC1_ARATH Cysteine-rich and transmembrane domain-containing protein PCC1 OS=Arabidopsis thaliana OX=3702 GN=PCC1 PE=1 SV=1 && -	GRAS
817653	253.394450958847	179.478074328174	103.639071248941	20.8678291423158	10.124871193954	14.875846944949	178.83719884532	15.2895157604063	3.55103977244929	2.01828546738891e-10	2.11339101673026e-08	ORP1A	NC_003071.7	13201350	13204948	+	2867	protein_coding	OSBP(oxysterol binding protein)-related protein 1A && sp|O80866|ORP1A_ARATH Oxysterol-binding protein-related protein 1A OS=Arabidopsis thaliana OX=3702 GN=ORP1A PE=2 SV=1 && PF01237:Oxysterol-binding protein|PF15413:Pleckstrin homology domain	MYB_related
828642	554.618376596673	790.993189853507	453.003037233273	150.468031184066	91.1238407455859	92.0443029718721	599.538201227818	111.212058300508	2.43180626604359	2.03960211790464e-10	2.12534461470587e-08	AT4G25390	NC_003075.7	12977192	12979721	+	2530	protein_coding	Protein kinase superfamily protein && sp|Q9STJ8|Y4539_ARATH Receptor-like serine/threonine-protein kinase At4g25390 OS=Arabidopsis thaliana OX=3702 GN=At4g25390 PE=2 SV=1 && PF00069:Protein kinase domain	bHLH
830651	2830.08019323917	2470.77899928426	1489.39374972268	607.363658721085	425.244590146067	506.708536562326	2263.41764741537	513.10559514316	2.14118774367086	2.14655635557014e-10	2.2259893105637e-08	AT5G07580	NC_003076.8	2399726	2400349	+	624	protein_coding	ethylene-responsive transcription factor && sp|Q9LY05|EF106_ARATH Ethylene-responsive transcription factor ERF106 OS=Arabidopsis thaliana OX=3702 GN=ERF106 PE=2 SV=1 && PF00847:AP2 domain	ERF
843018	499.665363135718	419.140413101723	77.7293034367055	20.8678291423158	17.2122810297218	11.1568852087118	332.178359891382	16.4123317935831	4.3423348781764	2.89282668565077e-10	2.98545277087401e-08	AT1G67000	NC_003070.9	25003818	25007647	-	3121	protein_coding	Protein kinase superfamily protein && sp|Q3ECH2|LRL28_ARATH LEAF RUST 10 DISEASE-RESISTANCE LOCUS RECEPTOR-LIKE PROTEIN KINASE-like 2.8 OS=Arabidopsis thaliana OX=3702 GN=LRK10L-2.8 PE=2 SV=2 && PF07714:Protein tyrosine kinase|PF14380:Wall-associated receptor kinase C-terminal|PF13947:Wall-associated receptor kinase galacturonan-binding	ERF
823982	30.5294519227526	23.643818174969	25.9097678122352	269.085165256177	180.222707252381	137.601584240778	26.6943459699856	195.636485583112	-2.87243769605779	3.0610928302267e-10	3.14399132505485e-08	AT3G48240	NC_003074.8	17867131	17868460	+	1246	protein_coding	Octicosapeptide/Phox/Bem1p family protein && - && PF00564:PB1 domain	MYB
838272	277.818012497049	864.07408239432	341.005976367482	36.2441242998116	31.3871007012574	66.0115708182113	494.299357086284	44.5475986064268	3.4688756879187	3.25538945321583e-10	3.32762809536814e-08	SRG1	NC_003070.9	5820080	5822013	+	1527	protein_coding	senescence-related gene 1 && sp|Q39224|SRG1_ARATH Protein SRG1 OS=Arabidopsis thaliana OX=3702 GN=SRG1 PE=2 SV=1 && PF14226:non-haem dioxygenase in morphine synthesis N-terminal|PF03171:2OG-Fe(II) oxygenase superfamily	STAT
837276	1119.4132371676	1048.92575176226	798.18800840918	304.230982759025	330.0708009229	304.025121937396	988.842332446345	312.77563520644	1.66023220269453	3.69588427820181e-10	3.75999298179527e-08	PLL5	NC_003070.9	2348915	2351799	+	2625	protein_coding	pol-like 5 && sp|Q9LQN6|P2C04_ARATH Probable protein phosphatase 2C 4 OS=Arabidopsis thaliana OX=3702 GN=PLL5 PE=2 SV=1 && PF00481:Protein phosphatase 2C	LBD
836189	2835.16843522629	2086.02959443703	3183.55824505819	573.316148015201	786.702491770225	382.123318398378	2701.58542490717	580.713986061268	2.21824291455747	3.93126337013331e-10	3.9805895992114e-08	AT5G60680	NC_003076.8	24386010	24387304	+	1295	protein_coding	transcription initiation factor TFIID subunit (Protein of unknown function%2C DUF584) && - && PF04520:Senescence regulator	-
822222	1216.08983492298	1331.57685085393	601.775252413204	194.400303062626	203.509910998475	111.568852087118	1049.81397939671	169.82635538274	2.62855022454687	4.09753595794084e-10	4.12946980625155e-08	CYP71B23	NC_003074.8	9592727	9595283	-	2189	protein_coding	cytochrome P450%2C family 71%2C subfamily B%2C polypeptide 23 && sp|Q9LTM0|C71BN_ARATH Cytochrome P450 71B23 OS=Arabidopsis thaliana OX=3702 GN=CYP71B23 PE=2 SV=1 && PF00067:Cytochrome P450	HSF
817751	63.0942006403554	52.6612313897036	101.131674363886	0	0	0	72.2957021313149	0	8.60401967460885	4.72219073288029e-10	4.73675449869198e-08	AT2G31930	NC_003071.7	13577378	13578291	+	914	protein_coding	hypothetical protein && - && -	-
827194	157.735501600889	181.62751234408	60.1775252413204	0	2.0249742387908	0	133.180179728763	0.674991412930266	7.62627523358804	4.98041921615803e-10	4.97254320437434e-08	UGT71B5	NC_003075.7	8719022	8720732	+	1711	protein_coding	UDP-glucosyl transferase 71B5 && sp|O23382|U71B5_ARATH UDP-glycosyltransferase 71B5 OS=Arabidopsis thaliana OX=3702 GN=UGT71B5 PE=3 SV=1 && PF00201:UDP-glucoronosyl and UDP-glucosyl transferase	bHLH
834943	351.088697111655	419.140413101723	330.140589865577	32.9492039089196	12.1498454327448	59.5033877797961	366.789900026318	34.8674790404868	3.39098790733684	5.33806033392739e-10	5.30494458926321e-08	ATSDI1	NC_003076.8	19805437	19807853	-	1214	protein_coding	Tetratricopeptide repeat (TPR)-like superfamily protein && sp|Q8GXU5|SDI1_ARATH Protein SULFUR DEFICIENCY-INDUCED 1 OS=Arabidopsis thaliana OX=3702 GN=SDI1 PE=2 SV=1 && -	-
828481	485.418285571767	376.151652783597	392.825511991953	106.535759305507	115.423531611075	72.5197538566265	418.131816782439	98.1596815910696	2.09233608404933	5.50088725364388e-10	5.44156893026357e-08	WRKY53	NC_003075.7	12392370	12393982	-	1514	protein_coding	WRKY family transcription factor && sp|Q9SUP6|WRK53_ARATH Probable WRKY transcription factor 53 OS=Arabidopsis thaliana OX=3702 GN=WRKY53 PE=1 SV=1 && PF03106:WRKY DNA -binding domain	WRKY
843366	872.1246765933	843.654421243211	582.551876294449	184.51554188995	225.784627625174	141.320545977016	766.11032471032	183.873571830713	2.05906345614876	5.62177698063131e-10	5.53564516817577e-08	KUP6	NC_003070.9	26477743	26481630	-	2996	protein_coding	K+ uptake permease 6 && sp|Q8W4I4|POT6_ARATH Potassium transporter 6 OS=Arabidopsis thaliana OX=3702 GN=POT6 PE=2 SV=1 && PF02705:K+ potassium transporter	NF-X1
824141	443.694701277338	943.603288982852	637.714607765659	119.715440869075	137.698248237774	70.6602729885079	675.00419934195	109.357987365119	2.62688886393009	5.83754903594945e-10	5.72186427423246e-08	AT3G49790	NC_003074.8	18467959	18469962	-	2004	protein_coding	Carbohydrate-binding protein && sp|Q9SY57|P2A10_ARATH Protein PHLOEM PROTEIN 2-LIKE A10 OS=Arabidopsis thaliana OX=3702 GN=PP2A10 PE=2 SV=1 && -	bZIP
842694	148.576666024063	84.9028016282977	348.528167022647	0	6.07492271637239	8.36766390653383	194.002544891669	4.81419554096874	5.31105151165164	5.94178372149116e-10	5.79756042570587e-08	AtMYB103	NC_003070.9	23719783	23721774	-	1447	protein_coding	myb domain protein 103 && sp|Q8LPH6|MYB86_ARATH Transcription factor MYB86 OS=Arabidopsis thaliana OX=3702 GN=MYB86 PE=2 SV=1 && PF00249:Myb-like DNA-binding domain	MYB
834069	192.335547113341	275.128066036003	285.007445934587	52.7187262542714	55.6867915667469	51.1357238732623	250.82368636131	53.1804138980935	2.23835705965123	5.972010012809e-10	5.80068628664968e-08	AT5G40690	NC_003076.8	16290386	16291713	+	1328	protein_coding	histone-lysine N-methyltransferase trithorax-like protein && - && -	B3
10723081	255.429747753697	335.312330481378	105.310669172311	25.2610563301717	15.187306790931	22.3137704174235	232.017582469129	20.9207111795087	3.47106467105559	6.2879862199063e-10	6.08008613497787e-08	AT3G41762	NC_003074.8	14195447	14196865	-	1116	protein_coding	hypothetical protein && - && -	-
837639	1812.43179581408	800.665660925085	1417.51503901777	12080.2764598069	5765.1016578374	6571.40538793123	1343.53749858564	8138.92783519184	-2.59868363915631	6.80407093582461e-10	6.54960478513054e-08	FD1	NC_003070.9	3664187	3665040	+	854	protein_coding	ferredoxin 1 && sp|O04090|FER1_ARATH Ferredoxin-1, chloroplastic OS=Arabidopsis thaliana OX=3702 GN=FD1 PE=1 SV=1 && PF00111:2Fe-2S iron-sulfur cluster binding domain	-
837667	2531.90921279362	3613.20530473844	4120.48888110708	1141.14076204558	958.825302067442	962.28134925139	3421.86779954638	1020.74913778814	1.74535877441046	6.94338543373506e-10	6.65387105895343e-08	STP1	NC_003070.9	3777236	3780823	+	2483	protein_coding	sugar transporter 1 && sp|P23586|STP1_ARATH Sugar transport protein 1 OS=Arabidopsis thaliana OX=3702 GN=STP1 PE=1 SV=2 && PF00083:Sugar (and other) transporter	ERF
828861	1277.14873876848	505.117933737973	1715.89526833932	9594.80817827739	6747.21416365094	7172.94744876761	1166.05398028192	7838.32326356531	-2.74856050188243	7.01694413800066e-10	6.68854139665186e-08	ENODL2	NC_003075.7	13750156	13752103	-	1846	protein_coding	early nodulin-like protein 2 && sp|Q9T076|ENL2_ARATH Early nodulin-like protein 2 OS=Arabidopsis thaliana OX=3702 GN=At4g27520 PE=1 SV=1 && PF02298:Plastocyanin-like domain	HB-PHD
830414	578.02428973745	435.26119822102	244.053296812022	74.6848621935511	31.3871007012574	30.6814343239574	419.11292825683	45.5844657395886	3.20446032195827	7.04188183938937e-10	6.68854139665186e-08	AT5G05320	NC_003076.8	1574862	1576731	-	1504	protein_coding	FAD/NAD(P)-binding oxidoreductase family protein && sp|Q9FLC2|MO3_ARATH Monooxygenase 3 OS=Arabidopsis thaliana OX=3702 GN=MO3 PE=2 SV=1 && PF01494:FAD binding domain	-
832607	1871.45540286474	2277.32957785269	1699.17928910562	316.312357525628	612.554707234216	492.762430051437	1949.32142327435	473.876498270427	2.0398805350199	7.27387847148342e-10	6.87846146558868e-08	EBF2	NC_003076.8	8794252	8797349	-	2929	protein_coding	EIN3-binding F box protein 2 && sp|Q708Y0|EBF2_ARATH EIN3-binding F-box protein 2 OS=Arabidopsis thaliana OX=3702 GN=EBF2 PE=1 SV=1 && PF00646:F-box domain	-
838854	468.11826281554	75.2303305567194	632.699813995549	0	8.09989695516319	13.9461065108897	392.01613578927	7.34866782201763	5.72272977938464	7.95087485756764e-10	7.48567893388364e-08	AT1G22480	NC_003070.9	7933973	7935382	-	1112	protein_coding	Cupredoxin superfamily protein && sp|Q41001|BCP_PEA Blue copper protein OS=Pisum sativum OX=3888 PE=2 SV=1 && PF02298:Plastocyanin-like domain	C2H2
830313	1743.23170478917	619.038148581006	1440.08161098326	174.630780717274	235.909498819128	114.358073389296	1267.45048811781	174.966117641899	2.85740869290455	8.37559932482549e-10	7.85111856361153e-08	ZAT6	NC_003076.8	1216058	1217362	-	1305	protein_coding	6 && sp|O22533|ZAT6_ARATH Zinc finger protein ZAT6 OS=Arabidopsis thaliana OX=3702 GN=ZAT6 PE=2 SV=1 && PF13912:C2H2-type zinc finger	C2H2
825139	187.247305126216	278.352223059862	185.547369494071	46.1288854724875	38.4745105370251	37.1896173623726	217.048965893383	40.5976711239617	2.41942401419492	8.84568097769348e-10	8.25571251596383e-08	HLECRK	NC_003074.8	22052121	22054394	+	2274	protein_coding	lectin-receptor kinase && sp|Q96285|LRK55_ARATH L-type lectin-domain containing receptor kinase V.5 OS=Arabidopsis thaliana OX=3702 GN=LECRK55 PE=1 SV=1 && PF00139:Legume lectin domain|PF00069:Protein kinase domain	S1Fa-like
838210	180.12376634424	289.099413139393	211.457137306306	37.3424310967756	12.1498454327448	27.8922130217794	226.89343892998	25.7948298504333	3.13931604577555	8.90414135972669e-10	8.26972280845566e-08	CYP79F2	NC_003070.9	5605044	5607498	+	2018	protein_coding	cytochrome P450%2C family 79%2C subfamily F%2C polypeptide 2 && sp|Q9FUY7|C79F2_ARATH Hexahomomethionine N-hydroxylase OS=Arabidopsis thaliana OX=3702 GN=CYP79F2 PE=1 SV=2 && PF00067:Cytochrome P450	bHLH
832491	1192.6839217822	876.970710489758	328.468991942207	1.09830679696399	48.5993817309791	12.0866256427711	799.374541404722	20.5947713902381	5.27645270301506	8.93774197131144e-10	8.26972280845566e-08	AT5G24240	NC_003076.8	8230916	8234150	-	2434	protein_coding	phosphatidylinositol 4-kinase gamma-like protein && sp|Q9FNF8|P4KG3_ARATH Phosphatidylinositol 4-kinase gamma 3 OS=Arabidopsis thaliana OX=3702 GN=PI4KG3 PE=2 SV=1 && PF00454:Phosphatidylinositol 3- and 4-kinase|PF00240:Ubiquitin family	bHLH
837029	1191.66627338478	1149.94933850985	524.881747938183	210.874905017086	155.923016386891	160.845095092261	955.499119944272	175.881005498746	2.44179718484235	9.63191308002289e-10	8.87376163844512e-08	ZIP5	NC_003070.9	1544927	1547849	-	2178	protein_coding	zinc transporter 5 precursor && sp|O23039|ZIP5_ARATH Zinc transporter 5 OS=Arabidopsis thaliana OX=3702 GN=ZIP5 PE=2 SV=1 && PF02535:ZIP Zinc transporter	NF-YC
828923	4266.99973040339	3453.07217255342	5496.21397204059	27000.7742965627	16273.7054700422	14242.6937093546	4405.42862499914	19172.3911586532	-2.12158805580558	9.68696752596689e-10	8.88634379967544e-08	AT4G28080	NC_003075.7	13948603	13958107	-	6117	protein_coding	Tetratricopeptide repeat (TPR)-like superfamily protein && sp|F4JKH6|TSS_ARATH Protein TSS OS=Arabidopsis thaliana OX=3702 GN=TSS PE=1 SV=1 && PF12807:Translation initiation factor eIF3 subunit 135|PF13424:Tetratricopeptide repeat|PF15044:Mitochondrial function, CLU-N-term	MYB_related
819130	206.582624677293	420.215132109676	412.884687072393	42.8339650815955	51.6368430891653	68.8007921203892	346.560814619787	54.4238667637167	2.66860188959448	9.77739739063163e-10	8.9311324420127e-08	AT2G45220	NC_003071.7	18644061	18646606	-	1968	protein_coding	Plant invertase/pectin methylesterase inhibitor superfamily && sp|O22149|PME17_ARATH Probable pectinesterase/pectinesterase inhibitor 17 OS=Arabidopsis thaliana OX=3702 GN=PME17 PE=2 SV=2 && PF01095:Pectinesterase|PF04043:Plant invertase/pectin methylesterase inhibitor	NAC
835537	290.02979326615	367.553900719972	116.176055674216	31.8508971119556	25.312177984885	19.5245491152456	257.919916553446	25.5625414040287	3.33693288280504	9.98931364175219e-10	9.0860426539768e-08	PBP1	NC_003076.8	22121102	22122122	+	1021	protein_coding	pinoid-binding protein 1 && sp|Q9LSQ6|PBP1_ARATH Calcium-binding protein PBP1 OS=Arabidopsis thaliana OX=3702 GN=PBP1 PE=1 SV=1 && PF13833:EF-hand domain pair	MYB_related
3768969	78.3589266017317	102.098305755548	156.294405835096	847.892847256198	537.630660398957	487.183987447081	112.250546064125	624.235831700745	-2.47233968149913	1.03567169432324e-09	9.38047619845685e-08	AT3G28160	NC_003074.8	10494656	10496791	+	2136	pseudogene	hypothetical protein && - && -	NAC
817575	1274.09579357621	1328.35269383007	919.378857853506	271.281778850105	277.421470714339	122.725737295829	1173.94244841993	223.809662286758	2.39189356987581	1.28001892987637e-09	1.1534005782092e-07	WRKY25	NC_003071.7	12903208	12905338	-	1776	protein_coding	WRKY DNA-binding protein 25 && sp|O22921|WRK25_ARATH Probable WRKY transcription factor 25 OS=Arabidopsis thaliana OX=3702 GN=WRKY25 PE=1 SV=1 && PF03106:WRKY DNA -binding domain	WRKY
28720173	256.447396151122	266.530313972377	229.844714463376	745.750315138547	714.815906293151	649.888563407461	250.940808195625	703.48492827972	-1.48780135736779	1.28492029855757e-09	1.1534005782092e-07	AT4G22755	NC_003075.7	11951830	11953731	-	1187	protein_coding	methylsterol monooxygenase 1-3 && sp|F4JLZ6|SMO13_ARATH Methylsterol monooxygenase 1-3 OS=Arabidopsis thaliana OX=3702 GN=SMO1-3 PE=2 SV=1 && PF04116:Fatty acid hydroxylase superfamily	-
839950	99.7295429476585	1027.4313716032	186.383168455756	14.2779883605318	19.2372552685126	6.5081830384152	437.848027668871	13.3411422224865	5.03934519050411	1.29488998582442e-09	1.1534005782092e-07	AT1G30700	NC_003070.9	10892445	10894714	+	2039	protein_coding	FAD-binding Berberine family protein && sp|Q9SA85|BBE8_ARATH Berberine bridge enzyme-like 8 OS=Arabidopsis thaliana OX=3702 GN=At1g30700 PE=2 SV=1 && PF01565:FAD binding domain|PF08031:Berberine and berberine like	CPP
822540	228.970889420645	171.955041272502	153.787008950041	17.5729087514238	32.3995878206528	11.1568852087118	184.904313214396	20.3764605935961	3.18425528701824	1.2949293736533e-09	1.1534005782092e-07	AT3G29000	NC_003074.8	11005638	11006514	+	877	protein_coding	Calcium-binding EF-hand family protein && sp|Q9MBG5|CML45_ARATH Probable calcium-binding protein CML45 OS=Arabidopsis thaliana OX=3702 GN=CML45 PE=2 SV=1 && PF13499:EF-hand domain pair	Dof
836540	168.929633972564	144.01234706572	125.369844252751	14.2779883605318	10.124871193954	25.1029917196015	146.103941763678	16.5019504246958	3.13851787266451	1.36239748427432e-09	1.20848034700135e-07	AT5G64190	NC_003076.8	25679425	25681265	+	1628	protein_coding	neuronal PAS domain protein && - && -	M-type_MADS
839618	1634.34332626469	1237.00157815406	1918.99441602877	348.163254637584	535.605686160166	341.214739299768	1596.77977348251	408.327893365839	1.96757881151063	1.40476122660797e-09	1.24093022594102e-07	AT1G27290	NC_003070.9	9481405	9482992	+	1228	protein_coding	transmembrane protein && - && -	CAMTA
838835	1724.91403363552	1799.07961931355	1189.34192247776	517.302501370038	487.006304429187	395.139684475209	1571.11185847561	466.482830091478	1.75199080278431	1.47312167324219e-09	1.29598482941872e-07	PAPP2C	NC_003070.9	7873867	7876018	+	1766	protein_coding	phytochrome-associated protein phosphatase type 2C && sp|Q9LME4|P2C09_ARATH Probable protein phosphatase 2C 9 OS=Arabidopsis thaliana OX=3702 GN=At1g22280 PE=1 SV=1 && PF00481:Protein phosphatase 2C	CAMTA
837884	2812.78017048294	3130.65647016748	2704.64544001268	952.231992967777	709.753470696174	446.275408348471	2882.6940268877	702.753624004141	2.03679689814167	1.50399661697861e-09	1.31774658694134e-07	RTFL17	NC_003070.9	4525414	4526204	-	791	protein_coding	ROTUNDIFOLIA like 17 && sp|Q9SAF8|DVL4_ARATH Small polypeptide DEVIL 4 OS=Arabidopsis thaliana OX=3702 GN=DVL4 PE=2 SV=1 && -	-
834195	106.853081729634	116.069652858939	117.847653597586	550.251705278958	344.245620594435	422.102157062929	113.590129395386	438.866494312107	-1.94926287169332	1.71946292590222e-09	1.50040614501695e-07	AT5G41900	NC_003076.8	16768935	16771899	+	1845	protein_coding	alpha/beta-Hydrolases superfamily protein && sp|Q9FJ24|BDG2_ARATH Probable lysophospholipase BODYGUARD 2 OS=Arabidopsis thaliana OX=3702 GN=BDG2 PE=2 SV=1 && PF00561:alpha/beta hydrolase fold	-
822447	132.294291665261	160.133132185017	85.2514940918705	10.9830679696399	15.187306790931	5.57844260435589	125.892972647383	10.5829391216422	3.57766708827051	1.75812135911082e-09	1.52792846537137e-07	PMZ	NC_003074.8	10520443	10521796	+	1164	protein_coding	zinc finger (AN1-like) family protein && sp|Q67YE6|SAP12_ARATH Zinc finger AN1 domain-containing stress-associated protein 12 OS=Arabidopsis thaliana OX=3702 GN=SAP12 PE=2 SV=2 && PF01428:AN1-like Zinc finger	C2H2
833901	225.917944228369	245.035933813315	135.399431792971	32.9492039089196	24.2996908654896	36.2598769283133	202.117769944885	31.1695905675741	2.69479902650511	1.80339041274629e-09	1.56095075000048e-07	AT5G39090	NC_003076.8	15643493	15645172	+	1680	protein_coding	HXXXD-type acyl-transferase family protein && sp|Q940Z5|PMAT1_ARATH Phenolic glucoside malonyltransferase 1 OS=Arabidopsis thaliana OX=3702 GN=PMAT1 PE=1 SV=1 && PF02458:Transferase family	MYB
822223	821.242256722045	651.2797188196	769.77084371189	196.596916656554	159.972964864473	80.8874177631603	747.430939751178	145.819099761396	2.35977341828259	1.8299662977209e-09	1.57759263240469e-07	CYP71B3	NC_003074.8	9595930	9597927	-	1883	protein_coding	cytochrome P450%2C family 71%2C subfamily B%2C polypeptide 3 && sp|O65785|C71B3_ARATH Cytochrome P450 71B3 OS=Arabidopsis thaliana OX=3702 GN=CYP71B3 PE=2 SV=2 && PF00067:Cytochrome P450	HSF
832221	1899.94955799264	2421.34192491841	1038.06231041278	321.803891510448	177.185245894195	384.912539700556	1786.45126444128	294.6338923684	2.59969550272756	1.86569787188059e-09	1.60196282071155e-07	AO1	NC_003076.8	7116455	7122774	+	4871	protein_coding	aldehyde oxidase 1 && sp|Q7G193|ALDO1_ARATH Indole-3-acetaldehyde oxidase OS=Arabidopsis thaliana OX=3702 GN=AAO1 PE=1 SV=2 && PF01799:[2Fe-2S] binding domain|PF01315:Aldehyde oxidase and xanthine dehydrogenase, a/b hammerhead domain|PF00111:2Fe-2S iron-sulfur cluster binding domain|PF00941:FAD binding domain in molybdopterin dehydrogenase|PF03450:CO dehydrogenase flavoprotein C-terminal domain|P…	-
817184	2730.35065029151	1670.11333835917	941.109630857316	272.380085647069	316.90846837076	347.722922338184	1780.524539836	312.337158785337	2.51070035582192	1.89508067411857e-09	1.6207092330928e-07	AT2G26440	NC_003071.7	11247160	11249620	+	2104	protein_coding	Plant invertase/pectin methylesterase inhibitor superfamily && sp|O48711|PME12_ARATH Probable pectinesterase/pectinesterase inhibitor 12 OS=Arabidopsis thaliana OX=3702 GN=PME12 PE=2 SV=1 && PF01095:Pectinesterase|PF04043:Plant invertase/pectin methylesterase inhibitor	Trihelix
816845	49.8647714738293	45.1381983340317	81.0724992834455	382.210765343468	238.946960177314	347.722922338184	58.6918230304355	322.960215952988	-2.45468711451141	2.0260541388832e-09	1.72584437084392e-07	AGP17	NC_003071.7	9844134	9845385	+	1252	protein_coding	arabinogalactan protein 17 && sp|O22194|AGP17_ARATH Lysine-rich arabinogalactan protein 17 OS=Arabidopsis thaliana OX=3702 GN=AGP17 PE=2 SV=1 && -	-
839181	251.359154163997	227.840429686065	175.517781953851	40.6373514876675	20.249742387908	12.0866256427711	218.239121934637	24.3245731727822	3.1739056216301	2.03987167301712e-09	1.73074645584923e-07	AT1G26390	NC_003070.9	9130013	9131779	-	1767	protein_coding	FAD-binding Berberine family protein && sp|Q9FZC5|FOX2_ARATH Berberine bridge enzyme-like 4 OS=Arabidopsis thaliana OX=3702 GN=FOX2 PE=2 SV=1 && PF01565:FAD binding domain|PF08031:Berberine and berberine like	GRAS
824920	1458.29015351015	1364.89314010048	1218.59488613674	526.08895574575	552.817967189888	470.448659634013	1347.25939324912	516.45186085655	1.3833645500912	2.3191909325582e-09	1.95999025820057e-07	CPK32	NC_003074.8	21296457	21299704	-	2505	protein_coding	calcium-dependent protein kinase 32 && sp|Q6NLQ6|CDPKW_ARATH Calcium-dependent protein kinase 32 OS=Arabidopsis thaliana OX=3702 GN=CPK32 PE=1 SV=1 && -	C2H2
821780	485.418285571767	305.22019825869	273.306260470997	85.667930163191	58.7242529249331	52.0654643073216	354.648248100485	65.4858824651486	2.43923940787861	2.51678043948469e-09	2.11863564368542e-07	AT3G22160	NC_003074.8	7817779	7818985	-	1207	protein_coding	VQ motif-containing protein && sp|Q9LIE6|VQ22_ARATH VQ motif-containing protein 22 OS=Arabidopsis thaliana OX=3702 GN=VQ22 PE=2 SV=1 && PF05678:VQ motif	-
822147	506.788901917693	602.917363461709	451.331439309903	163.647712747634	89.0988665067951	112.498592521177	520.345901563102	121.748390591869	2.0967333873934	2.65096900246336e-09	2.21952883290043e-07	AT3G25600	NC_003074.8	9306776	9307967	+	1192	protein_coding	Calcium-binding EF-hand family protein && sp|Q9LI84|CML16_ARATH Probable calcium-binding protein CML16 OS=Arabidopsis thaliana OX=3702 GN=CML16 PE=2 SV=2 && PF13499:EF-hand domain pair	NAC
825070	755.095110889415	353.582553616581	386.974919260157	49.4238058633794	32.3995878206528	94.83352427405	498.550861255385	58.8856393193607	3.07900236187902	2.65731347272622e-09	2.21952883290043e-07	PME61	NC_003074.8	21802770	21805335	-	2072	protein_coding	pectin methylesterase 61 && sp|Q9LYT5|PME35_ARATH Probable pectinesterase/pectinesterase inhibitor 35 OS=Arabidopsis thaliana OX=3702 GN=PME35 PE=2 SV=1 && PF01095:Pectinesterase|PF04043:Plant invertase/pectin methylesterase inhibitor	NAC
832310	142.470775639512	64.4831404771881	77.7293034367055	0	0	0.929740434059314	94.8944065178019	0.309913478019771	8.03287302426767	2.84756814110859e-09	2.36922084174562e-07	AT5G22490	NC_003076.8	7458774	7461093	-	1740	protein_coding	O-acyltransferase (WSD1-like) family protein && sp|Q9FK89|WSD9_ARATH Wax ester synthase/diacylglycerol acyltransferase 9 OS=Arabidopsis thaliana OX=3702 GN=WSD9 PE=2 SV=1 && PF06974:Protein of unknown function (DUF1298)|PF03007:Wax ester synthase-like Acyl-CoA acyltransferase domain	-
831454	11038.4321668699	8772.93126192144	11447.9383781995	37236.993644267	68418.8170931441	31277.3979421894	10419.767268997	45644.4028932002	-2.13110096344659	3.00717759396217e-09	2.49235807845529e-07	KIN2	NC_003076.8	5211719	5212743	+	750	protein_coding	stress-responsive protein (KIN2) / stress-induced protein (KIN2) / cold-responsive protein (COR6.6) / cold-regulated protein (COR6.6) && sp|P31169|KIN2_ARATH Stress-induced protein KIN2 OS=Arabidopsis thaliana OX=3702 GN=KIN2 PE=2 SV=1 && -	-
842083	3471.19868361697	3717.45304850989	2579.27559575993	1069.75082024292	1181.57246833443	823.750024576552	3255.97577596226	1025.02443771797	1.6674749099259	3.36653488147847e-09	2.77946299099296e-07	AT1G56300	NC_003070.9	21078023	21080423	-	1865	protein_coding	Chaperone DnaJ-domain superfamily protein && sp|Q28C44|C19L2_XENTR CWF19-like protein 2 OS=Xenopus tropicalis OX=8364 GN=cwf19l2 PE=2 SV=1 && -	C3H
832596	1695.4022301102	2423.49136293432	604.282649298259	236.135961347257	68.8491241188871	71.5900134225672	1574.39208078092	125.525032962904	3.65011018880214	3.55542575281268e-09	2.92416740267728e-07	FLOT1	NC_003076.8	8749680	8751636	+	1713	protein_coding	SPFH/Band 7/PHB domain-containing membrane-associated protein family && sp|Q501E6|FLOT1_ARATH Flotillin-like protein 1 OS=Arabidopsis thaliana OX=3702 GN=FLOT1 PE=2 SV=1 && PF01145:SPFH domain / Band 7 family	-
842186	142.470775639512	194.524140439517	127.041442176121	14.2779883605318	22.2747166266988	5.57844260435589	154.67878608505	14.0437158638622	3.46699176349365	3.6907294824276e-09	3.02386255991569e-07	RLP9	NC_003070.9	21540584	21548119	+	6310	protein_coding	receptor like protein 9 && sp|A0A1P8ATR9|RLP9B_ARATH Receptor-like protein 9b OS=Arabidopsis thaliana OX=3702 GN=RLP9B PE=3 SV=1 && PF08263:Leucine rich repeat N-terminal domain|PF13855:Leucine rich repeat	-
824211	528.15951826362	621.187586596912	221.486724846526	66.9967146148032	74.9240468352595	39.0490982304912	456.944609902353	60.3232865601846	2.9222020809228	3.79245768820807e-09	3.0953953131207e-07	HR3	NC_003074.8	18728935	18730497	+	1188	protein_coding	homolog of RPW8 3 && sp|Q9SCS7|HR3_ARATH RPW8-like protein 3 OS=Arabidopsis thaliana OX=3702 GN=HR3 PE=2 SV=1 && PF05659:Arabidopsis broad-spectrum mildew resistance protein RPW8	-
831967	1080.74259806544	1046.77631374635	535.747134440088	225.152893377617	192.372552685126	184.088605943744	887.755348750628	200.538017335496	2.14623417043898	4.00648029202624e-09	3.24889345251298e-07	AT5G18490	NC_003076.8	6134114	6136807	-	2076	protein_coding	vacuolar sorting-associated protein (DUF946) && - && PF06101:Vacuolar protein sorting-associated protein 62	-
838791	29.5118035253275	106.39718178736	71.0429117432254	0	0	0	68.9839656853044	0	8.53449757167154	4.01079271832638e-09	3.24889345251298e-07	UMAMIT19	NC_003070.9	7682584	7685662	-	1597	protein_coding	nodulin MtN21 /EamA-like transporter family protein && sp|F4HZQ7|WTR5_ARATH WAT1-related protein At1g21890 OS=Arabidopsis thaliana OX=3702 GN=At1g21890 PE=2 SV=1 && PF00892:EamA-like transporter family	ERF
832651	272.729770509923	339.611206513191	152.115411026671	47.2271922694515	39.4869976564205	34.4003960601946	254.818796016595	40.3715286620222	2.65880555031672	4.1989593218225e-09	3.38852860158804e-07	AT5G25820	NC_003076.8	8997100	9000345	-	2346	protein_coding	Exostosin family protein && sp|Q9FFN2|GLYT3_ARATH Probable glycosyltransferase At5g03795 OS=Arabidopsis thaliana OX=3702 GN=At5g03795 PE=3 SV=2 && PF03016:Exostosin family	NAC
818986	2118.74396343903	3010.28794127673	2668.70608466022	774.306291859611	513.330969533467	302.165641069277	2599.24599645866	529.934300820785	2.29481565338146	4.23073414549258e-09	3.40138348940613e-07	UGT74F2	NC_003071.7	18152078	18153908	+	1744	protein_coding	UDP-glucosyltransferase 74F2 && sp|O22822|U74F2_ARATH UDP-glycosyltransferase 74F2 OS=Arabidopsis thaliana OX=3702 GN=UGT74F2 PE=1 SV=1 && PF00201:UDP-glucoronosyl and UDP-glucosyl transferase	bHLH
826396	586.16547691685	587.871297350365	890.125894194531	2345.98331831508	2013.83688047745	2133.75429616613	688.054222820582	2164.52483165288	-1.65267333472463	4.28322009911335e-09	3.4307314420734e-07	SAPX	NC_003075.7	5314871	5317963	+	1980	protein_coding	stromal ascorbate peroxidase && sp|Q42592|APXS_ARATH L-ascorbate peroxidase S, chloroplastic/mitochondrial OS=Arabidopsis thaliana OX=3702 GN=APXS PE=1 SV=2 && PF00141:Peroxidase	MYB_related
832320	145.523720831787	107.471900795313	40.1183501608803	5.49153398481994	2.0249742387908	2.78922130217794	97.7046572626604	3.43524317526289	4.84300450657357	4.42441994591841e-09	3.53065422152731e-07	WRKY38	NC_003076.8	7495455	7496990	-	1306	protein_coding	WRKY DNA-binding protein 38 && sp|Q8GWF1|WRK38_ARATH Probable WRKY transcription factor 38 OS=Arabidopsis thaliana OX=3702 GN=WRKY38 PE=1 SV=1 && PF03106:WRKY DNA -binding domain	WRKY
823936	702.17739422331	708.239826241116	484.763397777303	163.647712747634	161.997939103264	209.191597663346	631.726872747243	178.279083171415	1.82380213816232	4.47276686390892e-09	3.55601531483959e-07	PUB39	NC_003074.8	17644198	17646268	+	2071	protein_coding	PLANT U-BOX 39 && sp|Q9STT1|PUB39_ARATH U-box domain-containing protein 39 OS=Arabidopsis thaliana OX=3702 GN=PUB39 PE=1 SV=2 && PF04564:U-box domain	bHLH
838910	2149.27341536178	876.970710489758	894.304889002956	261.397017677429	230.847063222151	180.369644207507	1306.84967161817	224.204575035696	2.54357188974042	4.65495340520144e-09	3.68720405151491e-07	FRO3	NC_003070.9	8149868	8153796	-	2785	protein_coding	ferric reduction oxidase 3 && sp|F4I4K7|FRO3_ARATH Ferric reduction oxidase 3, mitochondrial OS=Arabidopsis thaliana OX=3702 GN=FRO3 PE=2 SV=1 && PF01794:Ferric reductase like transmembrane component|PF08030:Ferric reductase NAD binding domain|PF08022:FAD-binding domain	NAC
834996	1565.14323523978	2609.41775131021	3766.11012135263	486.549911055046	587.242529249331	656.396746445876	2646.89036930088	576.729728916751	2.19826742754595	4.70276873322703e-09	3.71138358924454e-07	BXL1	NC_003076.8	20011812	20016857	-	2890	protein_coding	beta-xylosidase 1 && sp|Q9FGY1|BXL1_ARATH Beta-D-xylosidase 1 OS=Arabidopsis thaliana OX=3702 GN=BXL1 PE=1 SV=1 && PF00933:Glycosyl hydrolase family 3 N terminal domain|PF14310:Fibronectin type III-like domain|PF01915:Glycosyl hydrolase family 3 C-terminal domain	C2H2
841613	763.236298068815	370.778057743832	164.652395451946	47.2271922694515	34.4245620594436	45.5572812689064	432.888917088198	42.4030118659338	3.35139948968332	4.74672468501421e-09	3.73235135855367e-07	AT1G51860	NC_003070.9	19257403	19261794	-	3219	protein_coding	Leucine-rich repeat protein kinase family protein && sp|C0LGG4|Y1518_ARATH Probable LRR receptor-like serine/threonine-protein kinase At1g51860 OS=Arabidopsis thaliana OX=3702 GN=At1g51860 PE=2 SV=2 && PF12819:Malectin-like domain|PF07714:Protein tyrosine kinase	FAR1
3767579	30.5294519227526	26.8679751988284	71.0429117432254	197.695223453518	480.931381712814	740.073385511214	42.8134462882688	472.899996892515	-3.45977422400348	5.04512326697582e-09	3.95250423536143e-07	BGLU6	NC_003070.9	22221575	22224358	-	1840	protein_coding	beta glucosidase 6 && sp|Q8RXN9|BGL05_ARATH Putative beta-glucosidase 5 OS=Arabidopsis thaliana OX=3702 GN=BGLU5 PE=5 SV=2 && PF00232:Glycosyl hydrolase family 1	B3
829248	642.13613877523	592.170173382177	553.298912635473	1525.54814098298	1349.64533015407	1600.08328701608	595.868408264294	1491.75891938437	-1.32425842635296	5.06931016293895e-09	3.95701134391446e-07	AT4G31210	NC_003075.7	15165125	15172807	+	4450	protein_coding	DNA topoisomerase%2C type IA%2C core && sp|Q4UM42|TOP1_RICFE DNA topoisomerase 1 OS=Rickettsia felis (strain ATCC VR-1525 / URRWXCal2) OX=315456 GN=topA PE=3 SV=1 && PF01396:Topoisomerase DNA binding C4 zinc finger|PF13368:Topoisomerase C-terminal repeat|PF01131:DNA topoisomerase|PF01751:Toprim domain	YABBY
820194	137.382533652387	159.058413177064	208.949740421251	9.88476117267589	30.374613581862	16.7353278130677	168.463562416901	18.9982341892018	3.14593168399289	5.15817112239114e-09	4.0070148227163e-07	AT3G10320	NC_003074.8	3195314	3197457	-	1958	protein_coding	Glycosyltransferase family 61 protein && sp|Q9SS43|MUC21_ARATH Xylan glycosyltransferase MUCI21 OS=Arabidopsis thaliana OX=3702 GN=MUCI21 PE=1 SV=1 && PF04577:Protein of unknown function (DUF563)	C2H2
835538	2985.78039804521	3651.89518902475	2622.73714176755	731.472326778016	658.116627607009	1148.22943606325	3086.80424294584	845.939463482759	1.86709024920793	5.17070299959198e-09	4.0070148227163e-07	FQR1	NC_003076.8	22124390	22126618	+	1261	protein_coding	flavodoxin-like quinone reductase 1 && sp|Q9LSQ5|FQR1_ARATH NAD(P)H dehydrogenase (quinone) FQR1 OS=Arabidopsis thaliana OX=3702 GN=FQR1 PE=1 SV=1 && PF03358:NADPH-dependent FMN reductase	M-type_MADS
835113	952.518899989882	1401.43358637089	1364.02390546993	211.97321181405	408.032309116346	249.170436327896	1239.32546394357	289.725319086097	2.09664281872544	5.21442983371092e-09	4.02217522122549e-07	AT5G50450	NC_003076.8	20543225	20544857	-	1464	protein_coding	HCP-like superfamily protein with MYND-type zinc finger && sp|Q9FK27|FB342_ARATH F-box protein At5g50450 OS=Arabidopsis thaliana OX=3702 GN=At5g50450 PE=2 SV=1 && PF01753:MYND finger	-
831729	475.241801597516	629.785338660537	486.434995700673	1523.35152738905	1328.38310064676	1581.48847833489	530.487378652909	1477.7410354569	-1.47852590486417	5.22774101705913e-09	4.02217522122549e-07	AT5G02050	NC_003076.8	402979	404346	-	1166	protein_coding	Mitochondrial glycoprotein family protein && sp|Q8W487|YB95_ARATH Uncharacterized protein At2g39795, mitochondrial OS=Arabidopsis thaliana OX=3702 GN=At2g39795 PE=1 SV=1 && PF02330:Mitochondrial glycoprotein	MYB
838456	1653.67864581577	1931.27005729178	2050.21485301332	439.322718785595	550.792992951097	731.70572160468	1878.38785204029	573.940477780457	1.710009546217	5.32570210711081e-09	4.08291147968717e-07	AT1G18740	NC_003070.9	6463849	6465476	+	1555	protein_coding	ROH1%2C putative (DUF793) && sp|Q9CAK4|ROH1_ARATH Protein ROH1 OS=Arabidopsis thaliana OX=3702 GN=ROH1 PE=1 SV=1 && PF05633:Protein BYPASS1-related	C3H
827905	409.094655764885	235.363462741737	190.562163264181	54.9153398481994	26.3246651042804	28.8219534558387	278.340093923601	36.6873194694395	2.92708580407437	5.36109810413387e-09	4.09542106417571e-07	RGXT2	NC_003075.7	756348	758725	+	1651	protein_coding	rhamnogalacturonan xylosyltransferase 2 && sp|Q9ZSJ0|RGXT2_ARATH UDP-D-xylose:L-fucose alpha-1,3-D-xylosyltransferase OS=Arabidopsis thaliana OX=3702 GN=RGXT2 PE=1 SV=1 && PF03407:Nucleotide-diphospho-sugar transferase	-
829040	8718.19382074072	10326.9749474217	5609.88263082976	2587.61081364715	1690.85348939032	1365.78869763313	8218.35046633072	1881.4176668902	2.12712941033649	5.39118728274253e-09	4.09807309538811e-07	OZF2	NC_003075.7	14391849	14393381	-	1533	protein_coding	Zinc finger C-x8-C-x5-C-x3-H type family protein && sp|Q9M0G2|C3H49_ARATH Zinc finger CCCH domain-containing protein 49 OS=Arabidopsis thaliana OX=3702 GN=At4g29190 PE=2 SV=1 && PF00642:Zinc finger C-x8-C-x5-C-x3-H type (and similar)	C3H
28718413	371.441665060157	1028.50609061115	163.816596490261	48.3254990664154	34.4245620594436	16.7353278130677	521.254784053856	33.1617963129756	3.97721489632641	5.40275172829048e-09	4.09807309538811e-07	AT3G00650	NC_003074.8	14191688	14191996	+	309	misc_RNA	uncharacterized misc_RNA && - && -	-
818232	102.782488139934	134.339875994142	151.279612064986	555.743239263778	438.406922698208	414.664233590454	129.467325399687	469.60479851748	-1.85708145680493	5.64872473065073e-09	4.26956074183622e-07	ProT3	NC_003071.7	15343006	15345673	-	1996	protein_coding	proline transporter 3 && sp|Q9SJP9|PROT3_ARATH Proline transporter 3 OS=Arabidopsis thaliana OX=3702 GN=PROT3 PE=1 SV=1 && PF01490:Transmembrane amino acid transporter protein	MYB_related
842527	662.489106723732	405.169065998332	570.014891869174	149.369724387102	121.498454327448	160.845095092261	545.891021530412	143.90442460227	1.92349421691669	5.67073816336987e-09	4.2711601899964e-07	WRKY6	NC_003070.9	23016569	23019494	-	2319	protein_coding	WRKY family transcription factor && sp|Q9C519|WRKY6_ARATH WRKY transcription factor 6 OS=Arabidopsis thaliana OX=3702 GN=WRKY6 PE=1 SV=1 && PF03106:WRKY DNA -binding domain	WRKY
833957	459.977075636139	895.240933624961	1076.50906265029	8.7864543757119	99.2237377007491	30.6814343239574	810.575690637129	46.2305421334728	4.13096937812921	6.0037175394168e-09	4.50614687766158e-07	NAC6	NC_003076.8	15858398	15859911	-	1312	protein_coding	NAC domain containing protein 6 && sp|Q9FKA0|NAC92_ARATH NAC domain-containing protein 92 OS=Arabidopsis thaliana OX=3702 GN=NAC92 PE=1 SV=1 && PF02365:No apical meristem (NAM) protein	NAC
831700	145.523720831787	193.449421431564	123.698246329381	29.6542835180277	25.312177984885	18.5948086811863	154.223796197578	24.5204233946996	2.65623784344401	6.11337538299232e-09	4.5724639711259e-07	LECRKA4.2	NC_003076.8	214373	216773	-	2401	protein_coding	lectin receptor kinase a4.1 && sp|Q9M020|LRK63_ARATH Lectin-domain containing receptor kinase VI.3 OS=Arabidopsis thaliana OX=3702 GN=LECRK63 PE=2 SV=1 && PF00069:Protein kinase domain|PF00139:Legume lectin domain	S1Fa-like
839816	5408.80123231434	4633.11364328596	5140.99941332447	1928.62673546876	2333.78281020639	1842.74554030556	5060.97142964159	2035.05169532691	1.31438968528083	6.45314051437793e-09	4.80983035700128e-07	ML5	NC_003070.9	10289998	10294630	-	3317	protein_coding	MEI2-like protein 5 && sp|Q8VWF5|AML5_ARATH Protein MEI2-like 5 OS=Arabidopsis thaliana OX=3702 GN=ML5 PE=1 SV=1 && PF04059:RNA recognition motif 2|PF00076:RNA recognition motif. (a.k.a. RRM, RBD, or RNP domain)	Nin-like
833894	933.183580438805	527.687032904989	380.288527566677	133.993429229606	107.323634655912	95.7632647081094	613.719713636824	112.360109531209	2.44999310528689	6.87118181134399e-09	5.1036951128827e-07	AT5G39020	NC_003076.8	15616770	15619446	+	2677	protein_coding	Malectin/receptor-like protein kinase family protein && sp|Q9FID6|Y5392_ARATH Probable receptor-like protein kinase At5g39020 OS=Arabidopsis thaliana OX=3702 GN=At5g39020 PE=2 SV=1 && PF00069:Protein kinase domain|PF12819:Malectin-like domain	ERF
830781	2636.7269977284	1110.18473521559	3303.91329554083	241.627495332077	348.295569072017	500.200353523911	2350.27500949494	363.374472642668	2.69293176910816	7.06247361315001e-09	5.22769167516821e-07	AAP2	NC_003076.8	2866222	2869156	+	1926	protein_coding	amino acid permease 2 && sp|Q38967|AAP2_ARATH Amino acid permease 2 OS=Arabidopsis thaliana OX=3702 GN=AAP2 PE=1 SV=1 && PF01490:Transmembrane amino acid transporter protein	MYB_related
816283	136.364885254962	200.972454487236	113.668658789161	24.1627495332077	15.187306790931	8.36766390653383	150.335332843786	15.9059067435575	3.24949557738808	7.26953470694636e-09	5.36246845427184e-07	AT2G17740	NC_003071.7	7706896	7707954	-	1059	protein_coding	Cysteine/Histidine-rich C1 domain family protein && - && PF03107:C1 domain	B3
834646	214.723811856693	198.82301647133	237.366905118541	26.3593631271357	55.6867915667469	29.7516938898981	216.971244482188	37.2659495279269	2.54128401291673	7.61537023185515e-09	5.58721683179864e-07	PTR3	NC_003076.8	18674968	18679191	-	2186	protein_coding	peptide transporter 3 && sp|Q9FNL7|PTR3_ARATH Protein NRT1/ PTR FAMILY 5.2 OS=Arabidopsis thaliana OX=3702 GN=NPF5.2 PE=2 SV=1 && PF00854:POT family	TALE
819056	7294.50371274303	7166.2263450315	4064.49035067418	1947.29795101715	1395.20725052686	1099.88293349217	6175.0734694829	1480.79604501206	2.06019223937166	7.62626726785149e-09	5.58721683179864e-07	PEN2	NC_003071.7	18364652	18367835	+	2223	protein_coding	Glycosyl hydrolase superfamily protein && sp|O64883|BGL26_ARATH Beta-glucosidase 26, peroxisomal OS=Arabidopsis thaliana OX=3702 GN=BGLU26 PE=1 SV=1 && PF00232:Glycosyl hydrolase family 1	EIL
837573	900.618831721202	655.578594851412	285.843244896272	98.8476117267589	90.1113536261905	44.6275408348471	614.013557156295	77.8621687292655	2.98068065893154	7.65233397381236e-09	5.58724493475701e-07	AT1G10340	NC_003070.9	3390322	3392633	-	2042	protein_coding	Ankyrin repeat family protein && sp|Q9C7A2|ITN1_ARATH Ankyrin repeat-containing protein ITN1 OS=Arabidopsis thaliana OX=3702 GN=ITN1 PE=1 SV=1 && PF12796:Ankyrin repeats (3 copies)|PF13962:Domain of unknown function	C3H
844001	2238.82647433519	2385.87619765596	1709.20887664584	624.936567472509	546.743044473515	820.031062840315	2111.30384954566	663.903558262113	1.668634862648	7.73025628594192e-09	5.62500615030607e-07	OPR1	NC_003070.9	28776626	28778837	+	2116	protein_coding	12-oxophytodienoate reductase 1 && sp|Q8LAH7|OPR1_ARATH 12-oxophytodienoate reductase 1 OS=Arabidopsis thaliana OX=3702 GN=OPR1 PE=1 SV=2 && PF00724:NADH:flavin oxidoreductase / NADH oxidase family	NAC
838794	2671.32704324085	3345.60027175811	3194.42363156009	1208.13747666039	722.915803248315	712.181172489435	3070.45031551968	881.078150799378	1.80148125060583	7.90009192679267e-09	5.72916801690985e-07	AT1G21920	NC_003070.9	7704173	7706254	-	2000	protein_coding	Histone H3 K4-specific methyltransferase SET7/9 family protein && - && PF02493:MORN repeat	-
830064	19082.9427485152	19657.6853744708	19764.973845927	6173.58250573457	8345.93132517627	4946.21910919555	19501.867322971	6488.57764670213	1.58765938386331	7.98569617533232e-09	5.77174929628564e-07	RD19	NC_003075.7	18215542	18217616	-	1681	protein_coding	Papain family cysteine protease && sp|P43296|RD19A_ARATH Cysteine protease RD19A OS=Arabidopsis thaliana OX=3702 GN=RD19A PE=1 SV=1 && PF08246:Cathepsin propeptide inhibitor domain (I29)|PF00112:Papain family cysteine protease	BBR-BPC
820947	1526.47259613763	1465.91672684808	2071.94562601713	8.7864543757119	52.6493302085607	184.088605943744	1688.11164966761	81.841463509339	4.36394644313168	8.27363746232974e-09	5.95979536128759e-07	CTL2	NC_003074.8	5776264	5778052	-	1612	protein_coding	chitinase-like protein && sp|Q9LSP9|CTL2_ARATH Chitinase-like protein 2 OS=Arabidopsis thaliana OX=3702 GN=CTL2 PE=2 SV=1 && PF00182:Chitinase class I	-
816996	1131.6250179367	451.381983340317	386.974919260157	118.617134072111	73.9115597158641	80.8874177631603	656.660640179057	91.1387038503784	2.84978817694992	8.84349855892534e-09	6.34898127310674e-07	AT2G24600	NC_003071.7	10452034	10454593	-	2381	protein_coding	Ankyrin repeat family protein && sp|Q9C7A2|ITN1_ARATH Ankyrin repeat-containing protein ITN1 OS=Arabidopsis thaliana OX=3702 GN=ITN1 PE=1 SV=1 && PF13637:Ankyrin repeats (many copies)|PF12796:Ankyrin repeats (3 copies)|PF13962:Domain of unknown function	C3H
835788	339.894564739979	153.684818137298	285.007445934587	2271.29845612153	1263.58392500546	991.103302707229	259.528942937288	1508.6618946114	-2.53860306572307	9.15685586170928e-09	6.54964474600727e-07	GNC	NC_003076.8	22989216	22991530	-	1790	protein_coding	GATA type zinc finger transcription factor family protein && sp|Q5HZ36|GAT21_ARATH GATA transcription factor 21 OS=Arabidopsis thaliana OX=3702 GN=GATA21 PE=1 SV=2 && PF00320:GATA zinc finger	GATA
839983	134.329588460112	137.564033018001	130.384638022861	382.210765343468	386.770079609042	383.053058832437	134.092753166991	384.011301261649	-1.5183687765711	9.18402622075929e-09	6.54964474600727e-07	AT1G30960	NC_003070.9	11037552	11040084	-	1624	protein_coding	GTP-binding family protein && sp|O82653|ERG_ARATH GTP-binding protein ERG OS=Arabidopsis thaliana OX=3702 GN=ERG PE=1 SV=2 && PF01926:50S ribosome-binding GTPase|PF07650:KH domain	-
836812	926.060041656829	400.870189966519	597.596257604779	158.156178762814	91.1238407455859	93.9037838399907	641.508829742709	114.39460111613	2.48893747155028	9.54422403163865e-09	6.78398387626342e-07	AT5G66790	NC_003076.8	26664842	26667809	+	2630	protein_coding	Protein kinase superfamily protein && sp|Q8GYF5|WAKLR_ARATH Wall-associated receptor kinase-like 21 OS=Arabidopsis thaliana OX=3702 GN=WAKL21 PE=2 SV=2 && PF07714:Protein tyrosine kinase	bHLH
818429	3159.7982740049	669.549941954803	2321.01371659926	273.478392444033	289.571316147084	166.423537696617	2050.12064418632	243.157748762578	3.07616182464234	9.66048031563383e-09	6.84395612064013e-07	WRKY33	NC_003071.7	16108235	16110766	+	2028	protein_coding	WRKY DNA-binding protein 33 && sp|Q8S8P5|WRK33_ARATH Probable WRKY transcription factor 33 OS=Arabidopsis thaliana OX=3702 GN=WRKY33 PE=1 SV=2 && PF03106:WRKY DNA -binding domain	WRKY
831608	975.924813130659	942.528569974899	1300.50318438187	25.2610563301717	33.4120749400482	174.791201603151	1072.98552249581	77.8214442911236	3.78227368610591	9.76763454565485e-09	6.89710668279694e-07	IRX3	NC_003076.8	5736630	5741500	-	3403	protein_coding	Cellulose synthase family protein && sp|Q9SWW6|CESA7_ARATH Cellulose synthase A catalytic subunit 7 [UDP-forming] OS=Arabidopsis thaliana OX=3702 GN=CESA7 PE=1 SV=1 && PF03552:Cellulose synthase|PF14569:Zinc-binding RING-finger	LBD
817627	113.97662051161	130.040999962329	33.4319584674002	2.19661359392797	0	2.78922130217794	92.4831929804464	1.66194496536864	5.78752138101553	9.85613352191225e-09	6.93677908791372e-07	AT2G30760	NC_003071.7	13105770	13108221	-	279	protein_coding	hypothetical protein && - && -	-
843546	14783.3782693942	23337.5232577023	14061.4817313885	5211.46575159412	2881.5383417993	4869.05065316863	17394.1277528284	4320.68491552068	2.00925933388443	1.00186416597284e-08	7.02810986495846e-07	PATL1	NC_003070.9	27148261	27150994	+	2361	protein_coding	PATELLIN 1 && sp|Q56WK6|PATL1_ARATH Patellin-1 OS=Arabidopsis thaliana OX=3702 GN=PATL1 PE=1 SV=2 && PF00650:CRAL/TRIO domain|PF03765:CRAL/TRIO, N-terminal domain	DBB
839555	722.530362171812	816.786446044383	533.239737555033	176.827394311202	213.634782192429	119.006775559592	690.852181923743	169.822984021074	2.0248045570212	1.02256014177067e-08	7.14992703688896e-07	AT1G04280	NC_003070.9	1143436	1147091	-	2510	protein_coding	P-loop containing nucleoside triphosphate hydrolases superfamily protein && sp|Q0WUY1|NADKC_ARATH Calmodulin calcium-dependent NAD kinase OS=Arabidopsis thaliana OX=3702 GN=NADKC PE=1 SV=1 && PF06414:Zeta toxin	-
834078	3341.95733714399	2323.54249519468	1344.80052935117	537.07202371539	563.955325503237	397.928905777386	2336.76678722995	499.652084998671	2.22557468765447	1.04746107264878e-08	7.30025954073983e-07	LHT1	NC_003076.8	16323567	16327382	+	2287	protein_coding	lysine histidine transporter 1 && sp|Q9FKS8|LHT1_ARATH Lysine histidine transporter 1 OS=Arabidopsis thaliana OX=3702 GN=LHT1 PE=1 SV=1 && PF01490:Transmembrane amino acid transporter protein	MYB_related
835991	265.606231727948	294.473008179159	91.1020868236656	3768.29062038344	1651.36649173389	993.892524009407	217.060442243591	2137.84987870891	-3.30104356056615	1.05968592280596e-08	7.36155922943452e-07	cPT4	NC_003076.8	23734273	23735767	+	1328	protein_coding	Undecaprenyl pyrophosphate synthetase family protein && sp|Q56Y11|DDPS2_ARATH Dehydrodolichyl diphosphate synthase 2 OS=Arabidopsis thaliana OX=3702 GN=At5g58770 PE=2 SV=2 && PF01255:Putative undecaprenyl diphosphate synthase	-
839591	2261.21473907854	4510.59567637931	1959.94856515134	552.448318872886	201.484936759684	528.09256654569	2910.58632686973	427.341940726087	2.76779253210634	1.09127575054608e-08	7.55655653587814e-07	AT1G27020	NC_003070.9	9378404	9380790	+	1529	protein_coding	plant/protein && - && PF07063:Domain of unknown function (DUF1338)	-
829026	476.259449994941	412.692099054004	324.289997133782	92.257770944975	25.312177984885	47.416762137025	404.413848727576	54.9955703556283	2.88136246473382	1.10825826052919e-08	7.64947646962042e-07	AT4G29050	NC_003075.7	14314657	14317022	-	2366	protein_coding	Concanavalin A-like lectin protein kinase family protein && sp|Q9SZD5|LRK59_ARATH L-type lectin-domain containing receptor kinase V.9 OS=Arabidopsis thaliana OX=3702 GN=LECRK59 PE=2 SV=1 && PF00069:Protein kinase domain|PF00139:Legume lectin domain	S1Fa-like
840330	1204.8957025513	1207.98416493932	795.680611524125	363.53954979508	341.208159236249	320.760449750463	1069.52015967158	341.836052927264	1.64541761408742	1.14129893395908e-08	7.85228298601465e-07	AT1G34300	NC_003070.9	12503360	12506172	+	2813	protein_coding	lectin protein kinase family protein && sp|Q9XID3|Y1343_ARATH G-type lectin S-receptor-like serine/threonine-protein kinase At1g34300 OS=Arabidopsis thaliana OX=3702 GN=At1g34300 PE=1 SV=1 && PF00954:S-locus glycoprotein domain|PF00069:Protein kinase domain|PF01453:D-mannose binding lectin	ERF
3767688	708.283284607861	389.048280879035	225.665719654951	57.1119534421273	45.5619203727929	78.0981964609824	440.999095047282	60.2573567586342	2.86983055812985	1.18990016274521e-08	8.16051018961301e-07	AT1G72416	NC_003070.9	27258747	27260521	-	1399	protein_coding	Chaperone DnaJ-domain superfamily protein && sp|B7IFE0|DNAJ_THEAB Chaperone protein DnaJ OS=Thermosipho africanus (strain TCF52B) OX=484019 GN=dnaJ PE=3 SV=1 && PF00226:DnaJ domain	C2H2
838843	2020.0320688888	2963.00030492679	1426.7088275963	628.231487863401	343.23313347504	436.978004007878	2136.58040047063	469.48087511544	2.18631926614113	1.34900833229753e-08	9.22223339525439e-07	UGT85A2	NC_003070.9	7894807	7897761	-	1941	protein_coding	UDP-glucosyl transferase 85A2 && sp|Q9ZWJ3|U85A2_ARATH UDP-glycosyltransferase 85A2 OS=Arabidopsis thaliana OX=3702 GN=UGT85A2 PE=2 SV=1 && PF00201:UDP-glucoronosyl and UDP-glucosyl transferase	GRAS
827193	132.294291665261	135.414595002095	26.7455667739202	2.19661359392797	0	1.85948086811863	98.1514844804255	1.35203148734887	6.18556017420063	1.35711983734211e-08	9.24823315186848e-07	AT4G15270	NC_003075.7	8716504	8717914	-	1353	protein_coding	glucosyltransferase-like protein && sp|O23382|U71B5_ARATH UDP-glycosyltransferase 71B5 OS=Arabidopsis thaliana OX=3702 GN=UGT71B5 PE=3 SV=1 && -	-
3769688	1252.72517723028	744.780272511522	372.766336911512	104.339145711579	110.361096014098	33.4706556261353	790.090595551106	82.7236324506042	3.25712082882083	1.40129190755386e-08	9.51902914163014e-07	AT3G48650	NC_003074.8	18024660	18026235	+	1576	transcribed_pseudogene	pseudogene of pectinesterase%2C putative (DUF677)~AT3G48650.2 && sp|Q9SMN4|U496J_ARATH UPF0496 protein At3g48650 OS=Arabidopsis thaliana OX=3702 GN=At3g48650 PE=2 SV=1 && PF05055:Protein of unknown function (DUF677)	-
838182	82.4295201914321	84.9028016282977	93.6094837087206	9.88476117267589	5.06243559697699	11.1568852087118	86.9806018428168	8.70136065945488	3.3194536292772	1.40734563325531e-08	9.52999412096484e-07	WAKL2	NC_003070.9	5525293	5528212	+	2753	protein_coding	wall associated kinase-like 2 && sp|Q7X8C5|WAKLB_ARATH Wall-associated receptor kinase-like 2 OS=Arabidopsis thaliana OX=3702 GN=WAKL2 PE=2 SV=1 && PF08488:Wall-associated kinase|PF13947:Wall-associated receptor kinase galacturonan-binding|PF00069:Protein kinase domain	WRKY
830283	1584.47855479086	1536.84818137298	1512.79612064986	658.984078178392	712.790932054361	595.96361823202	1544.7076189379	655.912876154924	1.23589432740957	1.41617345758293e-08	9.53663096228667e-07	SDP1	NC_003076.8	1089342	1093204	+	3670	protein_coding	Patatin-like phospholipase family protein && sp|Q9LZA6|SDP1_ARATH Triacylglycerol lipase SDP1 OS=Arabidopsis thaliana OX=3702 GN=SDP1 PE=1 SV=1 && PF01734:Patatin-like phospholipase|PF11815:Domain of unknown function (DUF3336)	CAMTA
820316	22.3882647433519	174.104479288408	47.6405408160453	0	0	0	81.377761615935	0	8.77206779690084	1.41721106725494e-08	9.53663096228667e-07	GPAT5	NC_003074.8	3595694	3597952	+	2000	protein_coding	glycerol-3-phosphate acyltransferase 5 && sp|Q9CAY3|GPAT5_ARATH Glycerol-3-phosphate acyltransferase 5 OS=Arabidopsis thaliana OX=3702 GN=GPAT5 PE=1 SV=1 && PF12710:haloacid dehalogenase-like hydrolase	-
840410	277.818012497049	257.932561908752	116.176055674216	36.2441242998116	15.187306790931	25.1029917196015	217.308876693339	25.5114742701147	3.09245905976605	1.47267660201582e-08	9.87291305859287e-07	AT1G35210	NC_003070.9	12896582	12897675	-	1094	protein_coding	hypothetical protein && - && -	-
842367	1047.16020095041	772.722966718304	778.12883332874	237.234268144221	322.983391087132	277.062649349676	866.004000332486	279.093436193676	1.63316431540828	1.47638362611027e-08	9.87291305859287e-07	AT1G60730	NC_003070.9	22357976	22360277	-	1952	protein_coding	NAD(P)-linked oxidoreductase superfamily protein && sp|Q9ASZ9|ALKR5_ARATH Probable aldo-keto reductase 5 OS=Arabidopsis thaliana OX=3702 GN=At1g60730 PE=2 SV=1 && -	-
820919	1.01764839742509	0	0	50.5221126603434	65.8116627607009	110.639111653058	0.339216132475029	75.6576290247009	-7.76665225984088	1.51294984817083e-08	1.00860190810047e-06	AT3G16670	NC_003074.8	5681380	5682362	+	836	protein_coding	Pollen Ole e 1 allergen and extensin family protein && - && -	-
825820	1284.27227755046	640.532528740068	833.29156479995	91.159464148011	132.635812640797	238.013551119184	919.36545703016	153.936275969331	2.57666197626294	1.55000359427589e-08	1.03010455587388e-06	MSRB5	NC_003075.7	2445775	2447086	+	761	protein_coding	methionine sulfoxide reductase B5 && sp|Q9ZS91|MSRB5_ARATH Peptide methionine sulfoxide reductase B5 OS=Arabidopsis thaliana OX=3702 GN=MSRB5 PE=1 SV=1 && PF01641:SelR domain	STAT
842574	50.8824198712544	92.4258346839696	83.5798961685005	3.29492039089196	5.06243559697699	6.5081830384152	75.6293835745748	4.95517967542805	3.92025017825107	1.57591419308418e-08	1.04409179224522e-06	AT1G62760	NC_003070.9	23237372	23238644	-	1273	protein_coding	Plant invertase/pectin methylesterase inhibitor superfamily protein && sp|Q9SI74|PMI10_ARATH Pectinesterase inhibitor 10 OS=Arabidopsis thaliana OX=3702 GN=PMEI10 PE=2 SV=1 && PF04043:Plant invertase/pectin methylesterase inhibitor	-
821977	679.789129479958	656.653313859365	674.489762079799	2013.19635883499	1435.70673530268	1879.00541723387	670.310735139708	1775.96950379051	-1.40562772945088	1.58664468348568e-08	1.04796660848319e-06	AT3G23940	NC_003074.8	8648669	8652605	+	2220	protein_coding	dehydratase family && sp|Q9LIR4|ILVD_ARATH Dihydroxy-acid dehydratase, chloroplastic OS=Arabidopsis thaliana OX=3702 GN=DHAD PE=1 SV=1 && PF00920:Dehydratase family	-
836067	215.741460254118	184.851669367939	328.468991942207	764.421530686935	1008.43717091782	1444.81663452817	243.020707188088	1072.55844537764	-2.14067717835893	1.61938181627952e-08	1.06630828430234e-06	AT5G59480	NC_003076.8	23979390	23982208	-	1598	protein_coding	Haloacid dehalogenase-like hydrolase (HAD) superfamily protein && - && -	LBD
817058	613.641983647328	496.520181674348	579.208680447709	177.925701108166	107.323634655912	75.3089751588045	563.123615256462	120.186103640961	2.23076589463098	1.67778623641714e-08	1.10138713611408e-06	AT2G25200	NC_003071.7	10736261	10737800	-	1540	protein_coding	hypothetical protein (DUF868) && - && PF05910:Plant protein of unknown function (DUF868)	CPP
840127	132.294291665261	161.20785119297	157.130204796781	16.4746019544598	4.04994847758159	0.929740434059314	150.210782551671	7.15143028870024	4.41730063079498	1.76064168714672e-08	1.1520167767477e-06	AOX1D	NC_003070.9	11666886	11668690	-	1526	protein_coding	alternative oxidase 1D && sp|Q8LEE7|AOX3_ARATH Ubiquinol oxidase 3, mitochondrial OS=Arabidopsis thaliana OX=3702 GN=AOX3 PE=1 SV=2 && PF01786:Alternative oxidase	-
839068	385.688742624108	329.938735441612	326.797394018837	30.7525903149916	31.3871007012574	87.3956008015755	347.474957361519	49.8450972726082	2.79639924348927	1.76564576330007e-08	1.1520167767477e-06	AT1G24530	NC_003070.9	8692630	8694705	+	1479	protein_coding	Transducin/WD40 repeat-like superfamily protein && sp|O48716|JGB_ARATH Protein JINGUBANG OS=Arabidopsis thaliana OX=3702 GN=JGB PE=1 SV=1 && -	Dof
28717292	895.530589734077	1043.55215672249	1299.66738542018	90.061157351047	140.73570959596	296.587198464921	1079.58337729225	175.794688470643	2.61691620802484	1.77601525173854e-08	1.15527101193392e-06	AT1G32920	NC_003070.9	11928757	11929993	+	1237	protein_coding	hypothetical protein && - && -	-
833829	9622.88324605162	6985.67355169538	10075.5564831127	78532.230903316	35167.7276050798	27792.7307953351	8894.70442695325	47164.2297679103	-2.40665330193862	1.79405490367537e-08	1.1634798357189e-06	RBCS2B	NC_003076.8	15380907	15382071	-	935	protein_coding	Ribulose bisphosphate carboxylase (small chain) family protein && sp|P10797|RBS2B_ARATH Ribulose bisphosphate carboxylase small subunit 2B, chloroplastic OS=Arabidopsis thaliana OX=3702 GN=RBCS-2B PE=2 SV=2 && PF00101:Ribulose bisphosphate carboxylase, small chain|PF12338:Ribulose-1,5-bisphosphate carboxylase small subunit	M-type_MADS
818255	2192.01464805364	1724.92400776478	4101.26550498832	11308.1667815412	10822.4748192174	21762.4343400264	2672.73472026891	14631.025313595	-2.45250310732251	1.82709699490553e-08	1.18133927989886e-06	GAMMA-TIP	NC_003071.7	15445294	15446621	+	1237	protein_coding	gamma tonoplast intrinsic protein && sp|P25818|TIP11_ARATH Aquaporin TIP1-1 OS=Arabidopsis thaliana OX=3702 GN=TIP1-1 PE=1 SV=1 && PF00230:Major intrinsic protein	BES1
836499	2317.18540093692	2385.87619765596	1898.93524094833	598.577204345373	905.163484739486	554.125298699351	2200.6656131804	685.955329261404	1.68170529672921	1.88862319603272e-08	1.21745301879995e-06	NAC102	NC_003076.8	25526509	25528281	-	1585	protein_coding	NAC domain containing protein 102 && sp|Q8H115|NA102_ARATH NAC domain-containing protein 102 OS=Arabidopsis thaliana OX=3702 GN=NAC102 PE=1 SV=1 && PF02365:No apical meristem (NAM) protein	NAC
818436	3367.39854707961	3713.15417247808	8265.21593210302	25434.588804092	20158.6185471624	42333.8711840228	5115.25621722024	29309.0261784257	-2.51838997183146	1.91868730899698e-08	1.23312999326135e-06	LP1	NC_003071.7	16130290	16131240	+	832	protein_coding	lipid transfer protein 1 && sp|Q42589|NLTP1_ARATH Non-specific lipid-transfer protein 1 OS=Arabidopsis thaliana OX=3702 GN=LTP1 PE=2 SV=1 && PF00234:Protease inhibitor/seed storage/LTP family	MYB_related
843454	838.542279478272	799.590941917132	528.224943784923	170.237553529418	44.5494332533975	95.7632647081094	722.119388393442	103.516750496975	2.80371348732733	1.96178387357162e-08	1.25706425761458e-06	AT1G71140	NC_003070.9	26824564	26826914	+	1822	protein_coding	MATE efflux family protein && sp|Q9C994|DTX14_ARATH Protein DETOXIFICATION 14 OS=Arabidopsis thaliana OX=3702 GN=DTX14 PE=1 SV=1 && PF01554:MatE	HD-ZIP
839802	312.418058009502	450.307264332364	142.921622448136	42.8339650815955	34.4245620594436	13.9461065108897	301.88231493	30.4015445506429	3.31570178336344	1.9846386399853e-08	1.26792419779537e-06	WRKY65	NC_003070.9	10236337	10237990	+	1555	protein_coding	WRKY DNA-binding protein 65 && sp|Q9LP56|WRK65_ARATH Probable WRKY transcription factor 65 OS=Arabidopsis thaliana OX=3702 GN=WRKY65 PE=2 SV=1 && PF03106:WRKY DNA -binding domain	WRKY
829802	2430.14437305111	1558.34256153205	1577.98843966129	489.844831445938	575.092683816586	293.797977162743	1855.49179141481	452.911830808423	2.03484926404476	2.05326669854558e-08	1.30616516425329e-06	AT4G36500	NC_003075.7	17225793	17226833	-	1041	protein_coding	hypothetical protein && - && -	-
819609	51.9000682686794	95.649991707829	51.8195356244703	0	2.0249742387908	1.85948086811863	66.4565318669929	1.29481836896981	5.64174570325927	2.05666554326662e-08	1.30616516425329e-06	PPCK2	NC_003074.8	1221422	1222744	+	1249	protein_coding	phosphoenolpyruvate carboxylase kinase 2 && sp|Q93VK0|PPCK2_ARATH Phosphoenolpyruvate carboxylase kinase 2 OS=Arabidopsis thaliana OX=3702 GN=PPCK2 PE=1 SV=2 && PF00069:Protein kinase domain	C2H2
3766721	609.571390057627	276.202785043956	205.606544574511	10.9830679696399	40.4994847758159	3.71896173623726	363.793573225365	18.400504827231	4.30695977817376	2.1364944594775e-08	1.35286106392755e-06	AT1G13609	NC_003070.9	4662698	4663253	+	501	protein_coding	Defensin-like (DEFL) family protein && sp|Q2V4N4|DF287_ARATH Defensin-like protein 287 OS=Arabidopsis thaliana OX=3702 GN=At1g13609 PE=3 SV=1 && -	-
831181	242.200318587171	262.231437940565	383.631723413417	873.15390358637	915.28835593344	1077.56916307475	296.021159980384	955.337140864852	-1.68898425574187	2.34418521156578e-08	1.48000822798444e-06	AT5G13400	NC_003076.8	4296688	4299264	-	2226	protein_coding	Major facilitator superfamily protein && sp|Q9LYR6|PTR49_ARATH Protein NRT1/ PTR FAMILY 6.1 OS=Arabidopsis thaliana OX=3702 GN=NPF6.1 PE=2 SV=1 && PF00854:POT family	G2-like
824755	110.923675319335	123.592685914611	154.622807911726	6.58984078178392	0	11.1568852087118	129.71305638189	5.91557533016523	4.44521058189071	2.40839452276145e-08	1.5160878834486e-06	AT3G55890	NC_003074.8	20740610	20742441	+	1269	protein_coding	Yippee family putative zinc-binding protein && sp|Q9LY56|YIPL4_ARATH Protein yippee-like At3g55890 OS=Arabidopsis thaliana OX=3702 GN=At3g55890 PE=2 SV=1 && PF03226:Yippee zinc-binding/DNA-binding /Mis18, centromere assembly	GRAS
828400	1142.81915030837	1463.76728883217	723.801900819215	332.786959480088	188.322604207544	238.013551119184	1110.12944665325	253.041038268939	2.13350862558	2.77585074258483e-08	1.74229274971714e-06	UTR2	NC_003075.7	12060131	12062858	-	1789	protein_coding	UDP-galactose transporter 2 && sp|Q29Q28|UTR2_ARATH UDP-galactose/UDP-glucose transporter 2 OS=Arabidopsis thaliana OX=3702 GN=UTR2 PE=2 SV=1 && PF08449:UAA transporter family	YABBY
816913	3136.39236086412	1583.06109871497	2250.80660381772	742.455394747656	601.417348920867	501.13009395797	2323.42002113227	615.000945875498	1.91791804902504	2.78572208506544e-08	1.74339097020451e-06	TET8	NC_003071.7	10135605	10137595	-	1319	protein_coding	tetraspanin8 && sp|Q8S8Q6|TET8_ARATH Tetraspanin-8 OS=Arabidopsis thaliana OX=3702 GN=TET8 PE=2 SV=1 && PF00335:Tetraspanin family	-
821436	1690.31398812307	4359.06029625792	2421.30959200146	749.045235529439	484.981330190396	487.183987447081	2823.56129212748	573.736851055639	2.29923496919073	2.96266305731227e-08	1.84873619733329e-06	AT3G19030	NC_003074.8	6563928	6564424	-	497	protein_coding	transcription initiation factor TFIID subunit 1b-like protein && - && -	-
827834	900.618831721202	1161.77124759734	554.970510558844	255.905483692609	188.322604207544	173.861461169092	872.453529959128	206.029849689748	2.08251201745615	3.0503592999969e-08	1.89794239807923e-06	AT4G20860	NC_003075.7	11172622	11174467	+	1846	protein_coding	FAD-binding Berberine family protein && sp|Q9SUC6|BBE22_ARATH Berberine bridge enzyme-like 22 OS=Arabidopsis thaliana OX=3702 GN=FAD-OXR PE=2 SV=1 && PF01565:FAD binding domain|PF08031:Berberine and berberine like	CPP
822340	805.977530760669	804.964536956898	645.236798420824	271.281778850105	228.82208898336	156.196392921965	752.05962204613	218.766753585143	1.78246780277388	3.07377212204495e-08	1.90698243849182e-06	AT3G27210	NC_003074.8	10045174	10047453	-	1220	protein_coding	hypothetical protein && sp|Q9LK32|Y3721_ARATH Uncharacterized protein At3g27210 OS=Arabidopsis thaliana OX=3702 GN=Y-2 PE=1 SV=1 && -	-
831262	2351.78544644938	2282.70317289246	3364.09082078215	968.706594922237	1010.46214515661	903.707701905653	2666.19314670799	960.958813994833	1.47248736003978	3.21878044916833e-08	1.99119138679676e-06	AT5G14120	NC_003076.8	4555821	4558710	+	2490	protein_coding	Major facilitator superfamily protein && - && PF06813:Nodulin-like	NF-YC
839713	588.2007737117	477.175239531192	598.432056566464	172.434167123346	191.36006556573	115.287813823355	554.602689936452	159.694015504144	1.79755407497786	3.33791122967046e-08	2.05895409356627e-06	AT1G28190	NC_003070.9	9846747	9848015	-	1269	protein_coding	hypothetical protein && - && PF14009:Domain of unknown function (DUF4228)	-
827734	2430.14437305111	1124.15608231898	1445.93220371506	356.949709013296	409.044796235741	474.16762137025	1666.74421969505	413.387375539762	2.01116107614294	3.38781576916603e-08	2.0837493782498e-06	AT4G19880	NC_003075.7	10784347	10786556	-	1673	protein_coding	Glutathione S-transferase family protein && sp|P42620|YQJG_ECOLI Glutathionyl-hydroquinone reductase YqjG OS=Escherichia coli (strain K12) OX=83333 GN=yqjG PE=1 SV=1 && PF13409:Glutathione S-transferase, N-terminal domain|PF13410:Glutathione S-transferase, C-terminal domain	-
2746139	211.670866664418	224.616272662205	175.517781953851	58.2102602390913	47.5868946115837	52.0654643073216	203.934973760158	52.6208730526656	1.95443888562965	3.60939207872034e-08	2.21369172462317e-06	AT5G35732	NC_003076.8	13897778	13899087	+	910	protein_coding	hypothetical protein && - && -	-
821270	298.170980445551	197.748297463377	331.812187788947	72.4882485996232	33.4120749400482	39.9788386645505	275.910488565958	48.6263874014073	2.50858211035593	3.76398157224018e-08	2.30192673588911e-06	WRKY45	NC_003074.8	325952	327412	-	1359	protein_coding	WRKY DNA-binding protein 45 && sp|Q9S763|WRK45_ARATH Probable WRKY transcription factor 45 OS=Arabidopsis thaliana OX=3702 GN=WRKY45 PE=1 SV=1 && -	WRKY
843389	1360.59590735734	1863.56275979074	976.213187248086	316.312357525628	434.356974220626	222.207963740176	1400.12395146539	324.29243182881	2.11027562774554	3.89550993099744e-08	2.37559705053384e-06	CRK2	NC_003070.9	26584729	26587628	-	2403	protein_coding	cysteine-rich RLK (RECEPTOR-like protein kinase) 2 && sp|Q9CAL3|CRK2_ARATH Cysteine-rich receptor-like protein kinase 2 OS=Arabidopsis thaliana OX=3702 GN=CRK2 PE=1 SV=1 && PF01657:Salt stress response/antifungal|PF00069:Protein kinase domain	TALE
832299	271.712122112498	133.265156986189	43.4615460076203	10.9830679696399	7.08740983576779	3.71896173623726	149.479608368769	7.26314651388164	4.37293880400902	4.11885247796556e-08	2.50468235954699e-06	NAC090	NC_003076.8	7408759	7410102	-	937	protein_coding	NAC domain containing protein 90 && sp|Q9FMR3|NAC90_ARATH NAC domain-containing protein 90 OS=Arabidopsis thaliana OX=3702 GN=NAC090 PE=1 SV=1 && PF02365:No apical meristem (NAM) protein	NAC
829536	1832.78476376258	1353.071231013	1488.55795076099	658.984078178392	537.630660398957	489.043468315199	1558.13798184552	561.886068964183	1.47188510341841	4.26450047924478e-08	2.5859256295895e-06	AT4G33920	NC_003075.7	16260481	16263054	+	2145	protein_coding	Protein phosphatase 2C family protein && sp|O81760|P2C63_ARATH Probable protein phosphatase 2C 63 OS=Arabidopsis thaliana OX=3702 GN=At4g33920 PE=2 SV=1 && PF00481:Protein phosphatase 2C	LBD
837224	321.576893586328	148.311223097533	407.034094340598	45.0305786755235	42.5244590146067	54.8546856094995	292.307403674819	47.4699077665433	2.62243772544749	4.45209422286155e-08	2.69207477712524e-06	AT1G07135	NC_003070.9	2189877	2190784	-	908	protein_coding	glycine-rich protein && - && -	-
2745959	63.0942006403554	92.4258346839696	152.115411026671	2.19661359392797	1.0124871193954	9.29740434059314	102.545148783665	4.16883501797217	4.59558317618942	4.53408171368365e-08	2.73394938387453e-06	AT3G51325	NC_003074.8	19051829	19053259	+	1431	protein_coding	RING/U-box superfamily protein && sp|Q7L0R7|RNF44_HUMAN RING finger protein 44 OS=Homo sapiens OX=9606 GN=RNF44 PE=1 SV=1 && -	-
836103	277.818012497049	498.669619690255	380.288527566677	66.9967146148032	113.398557372285	73.4494942906858	385.592053251327	84.6149220925912	2.18755664350106	4.59360127069957e-08	2.76207968842681e-06	RHL41	NC_003076.8	24102814	24103794	+	981	protein_coding	C2H2-type zinc finger family protein && sp|Q42410|ZAT12_ARATH Zinc finger protein ZAT12 OS=Arabidopsis thaliana OX=3702 GN=ZAT12 PE=2 SV=1 && PF13912:C2H2-type zinc finger	C2H2
818479	194.370843908192	283.725818099628	123.698246329381	40.6373514876675	26.3246651042804	26.0327321536608	200.598302779067	30.9982495818696	2.69592390421914	4.80362053280635e-08	2.88029380886093e-06	PHT1%3B4	NC_003071.7	16257157	16260253	+	1999	protein_coding	phosphate transporter 1%3B4 && sp|Q96303|PHT14_ARATH Inorganic phosphate transporter 1-4 OS=Arabidopsis thaliana OX=3702 GN=PHT1-4 PE=1 SV=1 && PF00083:Sugar (and other) transporter	WRKY
828614	680.806777877383	457.830297388035	135.399431792971	57.1119534421273	21.2622295073034	13.0163660768304	424.67883568613	30.463516342087	3.80603859697102	5.55835891213941e-08	3.32355800579344e-06	MC2	NC_003075.7	12887474	12890262	-	1830	protein_coding	metacaspase 2 && sp|Q7XJE5|MCA2_ARATH Metacaspase-2 OS=Arabidopsis thaliana OX=3702 GN=AMC2 PE=1 SV=1 && PF06943:LSD1 zinc finger|PF00656:Caspase domain	LBD
837773	502.718308327993	702.86623120135	451.331439309903	159.254485559778	184.272655729963	124.585218163948	552.305326279749	156.03745315123	1.82371762639634	5.69805358032114e-08	3.3976227265326e-06	FMO	NC_003070.9	4137511	4140158	+	1981	protein_coding	Flavin-binding monooxygenase family protein && sp|Q9FWW9|GSXL2_ARATH Flavin-containing monooxygenase FMO GS-OX-like 2 OS=Arabidopsis thaliana OX=3702 GN=At1g12200 PE=2 SV=1 && -	C2H2
828031	1069.54846569377	1763.61389205109	360.229352486237	142.779883605318	58.7242529249331	20.4542895493049	1064.46390341037	73.9861420265188	3.84898616622764	5.86482306100366e-08	3.48737650491702e-06	AT4G00700	NC_003075.7	285876	289575	+	3611	protein_coding	C2 calcium/lipid-binding plant phosphoribosyltransferase family protein && sp|Q9M2R0|FTIP3_ARATH FT-interacting protein 3 OS=Arabidopsis thaliana OX=3702 GN=FTIP3 PE=1 SV=1 && PF00168:C2 domain|PF08372:Plant phosphoribosyltransferase C-terminal	bZIP
841206	205.564976279868	74.1556115487663	74.3861075899655	7.68814757874791	4.04994847758159	0	118.035565139533	3.91269868544317	4.94327700887474	6.16211423943733e-08	3.65403160949618e-06	RLP7	NC_003070.9	17643976	17647107	+	3132	protein_coding	receptor like protein 7 && sp|Q9C699|RLP7_ARATH Receptor-like protein 7 OS=Arabidopsis thaliana OX=3702 GN=RLP7 PE=3 SV=2 && PF08263:Leucine rich repeat N-terminal domain|PF13855:Leucine rich repeat	M-type_MADS
820355	1400.28419485692	1414.33021446633	831.61996687658	309.722516743844	290.583803266479	423.961637931047	1215.41145873328	341.422652647124	1.83101684606668	6.247898214264e-08	3.69469374841298e-06	SYP121	NC_003074.8	3729305	3731251	-	1659	protein_coding	syntaxin of plants 121 && sp|Q9ZSD4|SY121_ARATH Syntaxin-121 OS=Arabidopsis thaliana OX=3702 GN=SYP121 PE=1 SV=1 && PF00804:Syntaxin|PF05739:SNARE domain	NAC
817159	2996.97453041688	2208.54756134369	1266.23542695278	552.448318872886	529.530763443793	302.165641069277	2157.25250623779	461.381574461985	2.22540633318104	6.55940564362606e-08	3.86824729522189e-06	AT2G26190	NC_003071.7	11147581	11150754	-	2565	protein_coding	calmodulin-binding family protein && sp|O64851|IQM4_ARATH IQ domain-containing protein IQM4 OS=Arabidopsis thaliana OX=3702 GN=IQM4 PE=2 SV=1 && -	FAR1
832327	1888.75542562096	1753.94142097952	2030.15567793288	6263.64366308562	4816.40122696391	4082.49024595445	1890.95084151112	5054.17837866799	-1.41820558560458	6.62726693715017e-08	3.89755923487303e-06	emb1211	NC_003076.8	7529292	7533857	+	3226	protein_coding	MORN (Membrane Occupation and Recognition Nexus) repeat-containing protein && sp|Q8LPR8|TI100_ARATH Protein TIC 100 OS=Arabidopsis thaliana OX=3702 GN=TIC100 PE=1 SV=1 && -	-
838467	42.7412326918537	53.7359503976567	112.832859827476	0	0	0.929740434059314	69.770014305662	0.309913478019771	7.59139384611222	6.64631869154395e-08	3.89808407193121e-06	WRKY61	NC_003070.9	6508797	6511397	+	1885	protein_coding	WRKY DNA-binding protein 61 && sp|Q8VWV6|WRK61_ARATH Probable WRKY transcription factor 61 OS=Arabidopsis thaliana OX=3702 GN=WRKY61 PE=2 SV=1 && PF03106:WRKY DNA -binding domain	WRKY
829891	380.600500636983	1168.21956164506	259.097678122352	52.7187262542714	82.0114566710273	70.6602729885079	602.639246801464	68.4634853046022	3.13672869416933	6.7457346854659e-08	3.94561146480139e-06	CYP81D8	NC_003075.7	17569740	17571743	-	1790	protein_coding	cytochrome P450%2C family 81%2C subfamily D%2C polypeptide 8 && sp|Q9LHA1|C8D11_ARATH Cytochrome P450 81D11 OS=Arabidopsis thaliana OX=3702 GN=CYP81D11 PE=2 SV=1 && PF00067:Cytochrome P450	G2-like
830350	1895.87896440294	1851.74085070325	1423.36563174956	735.865553965872	680.391344233708	635.942456896571	1723.66181561858	684.066451698717	1.33323233547554	6.81867325077175e-08	3.97082878592524e-06	ADR1-L2	NC_003076.8	1360589	1363907	+	2837	protein_coding	ADR1-like 2 && sp|Q9LZ25|DRL30_ARATH Probable disease resistance protein At5g04720 OS=Arabidopsis thaliana OX=3702 GN=At5g04720 PE=2 SV=1 && PF00931:NB-ARC domain|PF05659:Arabidopsis broad-spectrum mildew resistance protein RPW8	C3H
831309	185.212008331366	144.01234706572	197.248554957661	663.377305366248	439.419409817603	662.904929484291	175.490970118249	588.567214889381	-1.74464278499824	6.84083481779479e-08	3.97082878592524e-06	AT5G14580	NC_003076.8	4697207	4703091	-	3459	protein_coding	polyribonucleotide nucleotidyltransferase && sp|Q9S7G6|PNP2_ARATH Polyribonucleotide nucleotidyltransferase 2, mitochondrial OS=Arabidopsis thaliana OX=3702 GN=PNP2 PE=2 SV=1 && PF03726:Polyribonucleotide nucleotidyltransferase, RNA binding domain|PF00575:S1 RNA binding domain|PF01138:3' exoribonuclease family, domain 1|PF03725:3' exoribonuclease family, domain 2	C3H
820762	30.5294519227526	22.5690991670158	16.7159792337001	137.288349620498	120.485967208052	129.233920334245	23.2715101078229	129.002745720932	-2.47687474296912	6.84434291806736e-08	3.97082878592524e-06	AT3G15310	NC_003074.8	5152099	5153642	-	1544	pseudogene	hypothetical protein && - && PF04827:Plant transposon protein	GRAS
836633	144.506072434362	208.495487542908	78.5651023983905	20.8678291423158	18.2247681491172	14.875846944949	143.85555412522	17.9894814121273	3.00059986656227	6.86958121200467e-08	3.97472857943106e-06	BST1	NC_003076.8	26003882	26006851	+	2091	protein_coding	DNAse I-like superfamily protein && sp|Q66GQ6|IP5P5_ARATH Type I inositol polyphosphate 5-phosphatase 5 OS=Arabidopsis thaliana OX=3702 GN=IP5P5 PE=2 SV=1 && PF03372:Endonuclease/Exonuclease/phosphatase family	M-type_MADS
822488	130.258994870411	305.22019825869	94.4452826704056	15.3762951574958	22.2747166266988	19.5245491152456	176.641491933169	19.0585202998134	3.20917215835925	7.07932441385991e-08	4.08507467386873e-06	AT3G28580	NC_003074.8	10715597	10717393	+	1797	protein_coding	P-loop containing nucleoside triphosphate hydrolases superfamily protein && sp|Q9LJJ7|AATP9_ARATH AAA-ATPase At3g28580 OS=Arabidopsis thaliana OX=3702 GN=At3g28580 PE=2 SV=1 && PF14363:Domain associated at C-terminal with AAA|PF00004:ATPase family associated with various cellular activities (AAA)	NAC
843022	128.223698075561	89.2016776601102	99.4600764405156	3.29492039089196	6.07492271637239	15.8055873790083	105.628484058729	8.3918101620909	3.63539939514404	7.2436716189001e-08	4.16870388663028e-06	ZFP6	NC_003070.9	25016402	25017512	+	1111	protein_coding	zinc finger protein 6 && sp|Q39265|ZFP6_ARATH Zinc finger protein 6 OS=Arabidopsis thaliana OX=3702 GN=ZFP6 PE=2 SV=1 && -	C2H2
830427	275.782715702199	363.25502468816	211.457137306306	29.6542835180277	73.9115597158641	43.6978004007878	283.498292565555	49.0878812115598	2.5277710652343	7.47460505773083e-08	4.29010353393716e-06	PYL5	NC_003076.8	1608988	1610527	+	1540	protein_coding	Polyketide cyclase/dehydrase and lipid transport superfamily protein && sp|Q9FLB1|PYL5_ARATH Abscisic acid receptor PYL5 OS=Arabidopsis thaliana OX=3702 GN=PYL5 PE=1 SV=1 && PF10604:Polyketide cyclase / dehydrase and lipid transport	MYB_related
829498	677.753832685108	470.726925483473	792.337415677385	2343.78670472115	1719.20312873339	1964.54153716733	646.939391281989	2009.17712354062	-1.63421999469871	7.7640894192739e-08	4.44437182597689e-06	BCA5	NC_003075.7	16138251	16141624	+	1602	protein_coding	beta carbonic anhydrase 5 && sp|Q94CE3|BCA5_ARATH Beta carbonic anhydrase 5, chloroplastic OS=Arabidopsis thaliana OX=3702 GN=BCA5 PE=2 SV=1 && PF00484:Carbonic anhydrase	bHLH
838438	1244.58399005088	569.601074215161	458.017831003383	149.369724387102	98.2112505813537	43.6978004007878	757.400965089809	97.0929251230812	2.96547589714422	7.82725832208669e-08	4.46861508356151e-06	MYB51	NC_003070.9	6389399	6391386	+	1785	protein_coding	myb domain protein 51 && sp|O49782|MYB51_ARATH Transcription factor MYB51 OS=Arabidopsis thaliana OX=3702 GN=MYB51 PE=1 SV=2 && PF00249:Myb-like DNA-binding domain	MYB
821045	1850.08478651881	2038.7419580871	1496.91594037784	742.455394747656	700.641086621616	549.476596529055	1795.24756166125	664.191025966109	1.43465241210768	8.36218747401714e-08	4.76134526040456e-06	AT3G17770	NC_003074.8	6081639	6086203	-	2368	protein_coding	Dihydroxyacetone kinase && sp|O04059|DHBK_SOLLC Putative 3,4-dihydroxy-2-butanone kinase OS=Solanum lycopersicum OX=4081 GN=DHBK PE=2 SV=1 && PF02734:DAK2 domain|PF02733:Dak1 domain	-
833646	799.871640376119	3075.84580076187	581.716077332764	180.122314702094	113.398557372285	180.369644207507	1485.81117282358	157.963505427295	3.23337344322297	8.53542118594067e-08	4.84712569252388e-06	AT5G36790	NC_003076.8	14480482	14483927	-	2033	protein_coding	Haloacid dehalogenase-like hydrolase (HAD) superfamily protein && sp|P0DKC3|PGP1A_ARATH Phosphoglycolate phosphatase 1A, chloroplastic OS=Arabidopsis thaliana OX=3702 GN=PGLP1A PE=1 SV=1 && PF13344:Haloacid dehalogenase-like hydrolase|PF13242:HAD-hyrolase-like	MYB_related
829442	5147.26559417609	6212.95058497707	2310.98412905904	1164.20520478183	905.163484739486	547.617115660936	4557.06676940407	872.328601727416	2.38530689201654	8.87428204709242e-08	5.02626222751678e-06	EDA39	NC_003075.7	15944199	15947072	-	2407	protein_coding	calmodulin-binding family protein && sp|O82645|IQM1_ARATH IQ domain-containing protein IQM1 OS=Arabidopsis thaliana OX=3702 GN=IQM1 PE=1 SV=1 && -	FAR1
819251	2347.71485285968	2875.94806528259	920.214656815191	401.980287688819	406.007334877555	187.807567679981	2047.95919165249	331.931730082119	2.62550641931148	8.95400393181545e-08	5.05491761431881e-06	CNGC3	NC_003071.7	19057999	19061492	+	2813	protein_coding	cyclic nucleotide gated channel 3 && sp|Q9SKD7|CNGC3_ARATH Probable cyclic nucleotide-gated ion channel 3 OS=Arabidopsis thaliana OX=3702 GN=CNGC3 PE=2 SV=2 && PF00520:Ion transport protein	bHLH
817635	131.276643267836	125.742123930517	62.6849221263754	13.1796815635678	10.124871193954	3.71896173623726	106.567896441576	9.00783816458636	3.5758103053088	8.971972473006e-08	5.05491761431881e-06	AT2G30840	NC_003071.7	13135314	13137004	-	1604	protein_coding	2-oxoglutarate (2OG) and Fe(II)-dependent oxygenase superfamily protein && sp|Q9SKK4|GSL_ARATH Probable 2-oxoacid dependent dioxygenase OS=Arabidopsis thaliana OX=3702 GN=GSL-OH PE=1 SV=1 && PF14226:non-haem dioxygenase in morphine synthesis N-terminal|PF03171:2OG-Fe(II) oxygenase superfamily	NAC
838695	553.600728199247	1047.85103275431	595.924659681409	211.97321181405	135.673273998983	94.83352427405	732.458806878321	147.493336695694	2.3133929557499	9.26030831508072e-08	5.20371147360007e-06	AT1G21010	NC_003070.9	7346156	7347283	+	1128	protein_coding	poly polymerase && - && PF14009:Domain of unknown function (DUF4228)	-
818400	130.258994870411	95.649991707829	124.534045291066	1625.4940595067	659.129114726404	351.441884074421	116.814343956435	878.688352769175	-2.91039346063005	9.36121968028501e-08	5.23324415615609e-06	PDX1L4	NC_003071.7	16006749	16007722	+	974	protein_coding	putative PDX1-like protein 4 && sp|O80446|PDXL4_ARATH Pyridoxal 5'-phosphate synthase PDX1-like 4 OS=Arabidopsis thaliana OX=3702 GN=PDX1L4 PE=3 SV=1 && -	-
824700	259.500341343397	265.455594964424	251.575487467187	683.1468277116	572.0552224584	708.462210753197	258.843807925003	654.554753641066	-1.33874744179284	9.36162189492192e-08	5.23324415615609e-06	PHIP1	NC_003074.8	20515630	20518059	+	2063	protein_coding	phragmoplastin interacting protein 1 && sp|Q9M3B8|PHIP1_ARATH Phragmoplastin interacting protein 1 OS=Arabidopsis thaliana OX=3702 GN=PHIP1 PE=1 SV=1 && PF00076:RNA recognition motif. (a.k.a. RRM, RBD, or RNP domain)	B3
821416	5181.86563968854	5404.76189099631	2887.68541262169	1394.84963214426	1320.2832036916	1468.06014537966	4491.43764776885	1394.39766040517	1.68739955478617	9.45465118129681e-08	5.27152057812253e-06	PMT5	NC_003074.8	6488843	6491429	-	1997	protein_coding	polyol/monosaccharide transporter 5 && sp|Q8VZ80|PLT5_ARATH Polyol transporter 5 OS=Arabidopsis thaliana OX=3702 GN=PLT5 PE=1 SV=2 && PF00083:Sugar (and other) transporter	ERF
836398	297.153332048125	432.03704119716	210.621338344621	73.5865553965872	74.9240468352595	66.0115708182113	313.270570529969	71.507391016686	2.13059895100394	9.61488594896207e-08	5.33596311296053e-06	AT5G62770	NC_003076.8	25210301	25211665	+	1365	protein_coding	membrane-associated kinase regulator%2C putative (DUF1645) && - && PF07816:Protein of unknown function (DUF1645)	-
835691	1680.13750414882	980.143735253259	940.273831895631	232.841040956365	394.869976564205	290.079015426506	1200.1850237659	305.930010982359	1.97160848206226	9.61994654204661e-08	5.33596311296053e-06	OPT1	NC_003076.8	22652715	22656106	+	2820	protein_coding	oligopeptide transporter 1 && sp|Q9FG72|OPT1_ARATH Oligopeptide transporter 1 OS=Arabidopsis thaliana OX=3702 GN=OPT1 PE=2 SV=1 && PF03169:OPT oligopeptide transporter protein	M-type_MADS
821492	2164.53814132316	2135.46666880288	1491.06534764605	769.913064671755	532.56822480198	664.76441035241	1930.35671925736	655.748566608715	1.55762112378226	9.80120719984482e-08	5.42249262247085e-06	PUT5	NC_003074.8	6790731	6792988	-	1992	protein_coding	Amino acid permease family protein && sp|Q9LH39|PHSD_ARATH Probable polyamine transporter At3g19553 OS=Arabidopsis thaliana OX=3702 GN=At3g19553 PE=3 SV=1 && PF13520:Amino acid permease	-
838707	75.3059814094565	96.7247107157821	80.2367003217605	14.2779883605318	8.09989695516319	8.36766390653383	84.0891308156664	10.2485164074096	3.04419449145507	1.00405363997105e-07	5.5406209346063e-06	IGMT3	NC_003070.9	7389981	7391603	-	1435	protein_coding	O-methyltransferase family protein && sp|Q9LPU6|IGMT3_ARATH Indole glucosinolate O-methyltransferase 3 OS=Arabidopsis thaliana OX=3702 GN=IGMT3 PE=2 SV=1 && PF00891:O-methyltransferase domain|PF08100:Dimerisation domain	-
818762	833.454037491146	491.146586634583	476.405408160453	152.664644777994	128.585864163216	60.4331282138554	600.335344095394	113.894545718355	2.39983476415488	1.02360976093021e-07	5.63405310977637e-06	AT2G41640	NC_003071.7	17360374	17363788	+	3028	protein_coding	Glycosyltransferase family 61 protein && sp|Q9SS43|MUC21_ARATH Xylan glycosyltransferase MUCI21 OS=Arabidopsis thaliana OX=3702 GN=MUCI21 PE=1 SV=1 && PF04577:Protein of unknown function (DUF563)	C2H2
828675	510.859495507394	636.233652708256	604.282649298259	2833.63153616709	1994.59962520894	1354.63181242442	583.791932504636	2060.95432460015	-1.81960584282912	1.06752514554487e-07	5.86074035147474e-06	BETA-OHASE_1	NC_003075.7	13093869	13096049	-	1763	protein_coding	beta-hydroxylase 1 && sp|Q9SZZ8|BCH1_ARATH Beta-carotene 3-hydroxylase 1, chloroplastic OS=Arabidopsis thaliana OX=3702 GN=BETA-OHASE 1 PE=1 SV=1 && -	LBD
820789	283.923902881599	497.594900682301	649.415793229249	13.1796815635678	85.0489180292135	44.6275408348471	476.97819893105	47.6187134758761	3.32260318236679	1.0920271945811e-07	5.97996320379536e-06	NAC3	NC_003074.8	5234457	5236196	+	1542	protein_coding	NAC domain containing protein 3 && sp|Q9LDY8|NAC55_ARATH NAC domain-containing protein 55 OS=Arabidopsis thaliana OX=3702 GN=NAC055 PE=2 SV=1 && PF02365:No apical meristem (NAM) protein	NAC
836533	108.888378524484	74.1556115487663	224.829920693266	719.390952011412	645.966782174264	743.792347247451	135.957970255506	703.050027144376	-2.36698640958026	1.14287630751634e-07	6.24248926644929e-06	AT5G64120	NC_003076.8	25659257	25661007	-	1342	protein_coding	Peroxidase superfamily protein && sp|Q43387|PER71_ARATH Peroxidase 71 OS=Arabidopsis thaliana OX=3702 GN=PER71 PE=1 SV=1 && PF00141:Peroxidase	NAC
819561	297.153332048125	333.162892465472	281.664250087847	58.2102602390913	56.6992786861423	14.875846944949	303.993491533815	43.2617952900609	2.81711749125341	1.1522492767885e-07	6.27771141511216e-06	NAC046	NC_003074.8	1053360	1055196	-	1526	protein_coding	NAC domain containing protein 46 && sp|Q9SQQ6|NAC46_ARATH NAC domain-containing protein 46 OS=Arabidopsis thaliana OX=3702 GN=NAC046 PE=1 SV=1 && PF02365:No apical meristem (NAM) protein	NAC
822257	378.565203842132	350.358396592722	172.174586107111	38.4407378937396	65.8116627607009	22.3137704174235	300.366062180655	42.1887236906213	2.8327533019078	1.17314247687863e-07	6.37536111612066e-06	PIRL2	NC_003074.8	9707912	9710100	-	1855	protein_coding	plant intracellular ras group-related LRR 2 && sp|Q9LRV8|PIRL2_ARATH Plant intracellular Ras-group-related LRR protein 2 OS=Arabidopsis thaliana OX=3702 GN=PIRL2 PE=2 SV=1 && PF13855:Leucine rich repeat	-
829955	351.088697111655	2806.09132976564	724.6376997809	151.56633798103	90.1113536261905	52.9952047413809	1293.9392422194	98.2242987828672	3.72053717389168	1.19785347477779e-07	6.49321280039902e-06	ELI3-2	NC_003075.7	17855637	17857878	+	1897	protein_coding	cinnamyl alcohol dehydrogenase 8 && sp|Q02972|CADH8_ARATH Cinnamyl alcohol dehydrogenase 8 OS=Arabidopsis thaliana OX=3702 GN=CAD8 PE=1 SV=1 && PF08240:Alcohol dehydrogenase GroES-like domain|PF00107:Zinc-binding dehydrogenase	HB-other
821884	338.876916342554	332.088173457519	341.005976367482	23.0644427362437	31.3871007012574	87.3956008015755	337.323688722518	47.2823814130255	2.82941078147539	1.23434755567893e-07	6.67418252649972e-06	AT3G23090	NC_003074.8	8214289	8217206	-	1570	protein_coding	TPX2 (targeting protein for Xklp2) protein family && sp|Q84WL6|WDL3_ARATH Protein WVD2-like 3 OS=Arabidopsis thaliana OX=3702 GN=WDL3 PE=1 SV=1 && PF06886:Targeting protein for Xklp2 (TPX2)	-
820218	444.712349674763	350.358396592722	325.125796095467	1212.53070384824	883.901255232183	1031.08214137178	373.398847454317	1042.50470015073	-1.48159311617443	1.2426282563556e-07	6.70207491229377e-06	AT3G10530	NC_003074.8	3285832	3288880	+	2096	protein_coding	Transducin/WD40 repeat-like superfamily protein && sp|Q9P4X3|UTP7_SCHPO Probable U3 small nucleolar RNA-associated protein 7 OS=Schizosaccharomyces pombe (strain 972 / ATCC 24843) OX=284812 GN=utp7 PE=3 SV=1 && PF00400:WD domain, G-beta repeat|PF08149:BING4CT (NUC141) domain	bHLH
838719	1185.56038300023	531.985908936802	239.038503041912	97.7493049297949	64.7991756413055	29.7516938898981	652.194931659647	64.1000581536661	3.34889227896842	1.28873820973191e-07	6.9333469699512e-06	WAK3	NC_003070.9	7434235	7436830	+	2422	protein_coding	wall associated kinase 3 && sp|Q9LMN8|WAK3_ARATH Wall-associated receptor kinase 3 OS=Arabidopsis thaliana OX=3702 GN=WAK3 PE=2 SV=2 && PF07714:Protein tyrosine kinase|PF13947:Wall-associated receptor kinase galacturonan-binding|PF07645:Calcium-binding EGF domain	WRKY
820357	514.930089097094	591.095454374224	228.173116540006	101.044225320687	83.0239437904227	56.7141664776182	444.732886670442	80.2607785295759	2.47111927654168	1.32805524875129e-07	7.12700849242378e-06	PUB24	NC_003074.8	3736578	3738208	-	1371	protein_coding	E3 ubiquitin-protein ligase PUB24-like protein && sp|Q9SF15|PUB24_ARATH E3 ubiquitin-protein ligase PUB24 OS=Arabidopsis thaliana OX=3702 GN=PUB24 PE=1 SV=1 && PF04564:U-box domain	Dof
817987	274.765067304774	295.547727187112	217.307730038101	807.255495768531	635.84191098031	721.478576830028	262.540174843329	721.525327859623	-1.45964352189712	1.34501915134533e-07	7.20004516278773e-06	WDR55	NC_003071.7	14465516	14468547	+	1657	protein_coding	transducin family protein / WD-40 repeat family protein && sp|O80775|WDR55_ARATH WD repeat-containing protein 55 OS=Arabidopsis thaliana OX=3702 GN=WDR55 PE=1 SV=2 && -	-
836645	377.547555444707	1417.55437149018	808.2175959494	101.044225320687	172.122810297218	57.6439069116775	867.773174294764	110.270314176527	2.97675646534606	1.39675822266006e-07	7.45841094716934e-06	AT5G65207	NC_003076.8	26052200	26052717	-	518	protein_coding	hypothetical protein && - && -	-
820893	45.7941778841289	74.1556115487663	20.8949740421251	0	0	0	46.9482544916735	0	7.97757850382733	1.41677776691477e-07	7.54653884481204e-06	JAL33	NC_003074.8	5588292	5590085	+	1497	protein_coding	Mannose-binding lectin superfamily protein && sp|O04311|JAL33_ARATH Jacalin-related lectin 33 OS=Arabidopsis thaliana OX=3702 GN=JAL33 PE=1 SV=1 && PF01419:Jacalin-like lectin domain	-
828765	146.541369229213	72.00617353286	165.488194413631	0	1.0124871193954	10.2271447746525	128.011912391901	3.74654396468262	5.05924814822814	1.44760511291939e-07	7.67272046234149e-06	AT4G26580	NC_003075.7	13411444	13413443	-	1797	protein_coding	RING/U-box superfamily protein && sp|Q9LN71|RING1_ARATH E3 ubiquitin-protein ligase At1g12760 OS=Arabidopsis thaliana OX=3702 GN=At1g12760 PE=1 SV=1 && PF13639:Ring finger domain	G2-like
831426	3023.43338874993	2477.22731333198	2591.8125801852	6690.88500710461	6431.31818239957	5412.01906665927	2697.49109408904	6178.07408538782	-1.19551460297516	1.44761566535372e-07	7.67272046234149e-06	AT5G02940	NC_003076.8	684474	689955	-	2989	protein_coding	ion channel POLLUX-like protein%2C putative (DUF1012) && sp|Q8VZM7|POLL1_ARATH Putative ion channel POLLUX-like 1 OS=Arabidopsis thaliana OX=3702 GN=At5g02940 PE=2 SV=1 && PF06241:Castor and Pollux, part of voltage-gated ion channel	FAR1
838863	2010.87323331197	1651.84311522397	1242.8330560256	511.810967385218	470.80651051886	238.943291553244	1635.18313485385	407.186923152441	2.00619096627477	1.45676312246565e-07	7.70218649922354e-06	AT1G22570	NC_003070.9	7976424	7978810	-	2210	protein_coding	Major facilitator superfamily protein && sp|Q9SK99|PTR11_ARATH Protein NRT1/ PTR FAMILY 5.15 OS=Arabidopsis thaliana OX=3702 GN=NPF5.15 PE=2 SV=1 && PF00854:POT family	MYB_related
837725	238.12972499747	232.139305717877	304.230822053342	803.960575377639	679.378857114312	635.942456896571	258.166617589563	706.427296462841	-1.45071261674384	1.48940732862385e-07	7.85543432831439e-06	ADT1	NC_003070.9	3981153	3985219	+	1845	protein_coding	arogenate dehydratase 1 && sp|Q9SA96|AROD1_ARATH Arogenate dehydratase/prephenate dehydratase 1, chloroplastic OS=Arabidopsis thaliana OX=3702 GN=ADT1 PE=1 SV=1 && PF00800:Prephenate dehydratase	-
827826	191.317898715916	184.851669367939	103.639071248941	23.0644427362437	20.249742387908	35.3301364942539	159.936213110932	26.2147738728019	2.60395531686498	1.5148157866508e-07	7.96986168535443e-06	CML42	NC_003075.7	11133095	11134075	-	981	protein_coding	calmodulin like 42 && sp|Q9SVG9|CML42_ARATH Calcium-binding protein CML42 OS=Arabidopsis thaliana OX=3702 GN=CML42 PE=1 SV=1 && PF13499:EF-hand domain pair|PF00036:EF hand	FAR1
838565	1869.42010606989	1177.89203271664	1412.50024524766	570.02122762431	342.220646355645	443.486187046293	1486.60412801139	451.909353675416	1.71825214972441	1.55600325585347e-07	8.16654422742068e-06	PUP14	NC_003070.9	6832325	6833837	+	1418	protein_coding	purine permease 14 && sp|Q9FXH5|PUP14_ARATH Purine permease 14 OS=Arabidopsis thaliana OX=3702 GN=PUP14 PE=1 SV=1 && PF16913:Purine nucleobase transmembrane transport	STAT
834509	2753.75656343229	3124.20815611976	2138.80954295193	991.771037658481	1140.06049643922	1036.66058397614	2672.25808750133	1056.16403935794	1.33901219065349	1.56984753338428e-07	8.2191090613724e-06	RAN1	NC_003076.8	18075562	18080160	-	3633	protein_coding	copper-exporting ATPase / responsive-to-antagonist 1 / copper-transporting ATPase (RAN1) && sp|Q9S7J8|HMA7_ARATH Copper-transporting ATPase RAN1 OS=Arabidopsis thaliana OX=3702 GN=RAN1 PE=1 SV=1 && PF00122:E1-E2 ATPase|PF00702:haloacid dehalogenase-like hydrolase|PF00403:Heavy-metal-associated domain	NF-YB
819274	1124.50147915472	1267.09371037675	514.016361436278	249.315642910825	231.859550341546	179.439903773448	968.537183655915	220.20503234194	2.13700460576742	1.6254903494423e-07	8.4897264820264e-06	AT2G46620	NC_003071.7	19138769	19140849	-	2081	protein_coding	P-loop containing nucleoside triphosphate hydrolases superfamily protein && sp|F4IJ77|AATP4_ARATH AAA-ATPase At2g46620 OS=Arabidopsis thaliana OX=3702 GN=At2g46620 PE=2 SV=1 && PF00004:ATPase family associated with various cellular activities (AAA)|PF14363:Domain associated at C-terminal with AAA	NAC
819730	604.483148070502	944.678007990806	313.424610631877	136.190042823534	50.6243559697699	91.1145625378128	620.861922231061	92.6429871103724	2.74510075641263	1.64550805602433e-07	8.55717753696064e-06	PLDP2	NC_003074.8	1635194	1640357	+	3520	protein_coding	phospholipase D P2 && sp|Q9M9W8|PLDZ2_ARATH Phospholipase D zeta 2 OS=Arabidopsis thaliana OX=3702 GN=PLPZETA2 PE=1 SV=2 && PF00614:Phospholipase D Active site motif|PF13091:PLD-like domain	TALE
838510	721.512713774387	715.762859296788	510.673165589538	233.939347753329	244.009395774291	206.402376361168	649.316246220238	228.117039962929	1.50892608303688	1.64637767761332e-07	8.55717753696064e-06	DA1	NC_003070.9	6662417	6666032	+	2434	protein_coding	DA1 && sp|P0C7Q8|DA1_ARATH Protein DA1 OS=Arabidopsis thaliana OX=3702 GN=DA1 PE=1 SV=1 && PF00412:LIM domain|PF12315:Protein DA1	-
823815	1459.30780190758	1966.73578455424	1030.54011975761	325.09881190134	378.670182653879	523.443864375394	1485.52790207314	409.070952976871	1.85976654269407	1.74076331396732e-07	9.0258998303436e-06	RDUF1	NC_003074.8	17178601	17180559	-	1959	protein_coding	zinc finger (C3HC4-type RING finger) family protein && sp|Q9SNB6|RDUF1_ARATH E3 ubiquitin-protein ligase RDUF1 OS=Arabidopsis thaliana OX=3702 GN=RDUF1 PE=1 SV=1 && PF13639:Ring finger domain|PF06547:Protein of unknown function (DUF1117)|PF14369:zinc-ribbon	bZIP
825654	848.718763452523	1387.4622392675	1414.17184317103	350.359868231512	400.944899280578	215.699780701761	1216.78428196368	322.334849404617	1.91705921932826	1.75669658020072e-07	9.08656597363581e-06	RMA1	NC_003075.7	1557120	1559437	-	2318	protein_coding	RING membrane-anchor 1 && sp|O64425|RMA1_ARATH E3 ubiquitin-protein ligase RMA1 OS=Arabidopsis thaliana OX=3702 GN=RMA1 PE=1 SV=1 && PF13923:Zinc finger, C3HC4 type (RING finger)	-
817573	533.247760250746	648.05556179574	489.778191547413	175.729087514238	221.734679147592	145.969248147312	557.027171197966	181.144338269714	1.62071395633701	1.80498063387638e-07	9.31387362663228e-06	AT2G30230	NC_003071.7	12897054	12898172	+	1119	protein_coding	6%2C7-dimethyl-8-ribityllumazine synthase && - && PF14009:Domain of unknown function (DUF4228)	NAC
838136	616.694928839603	1728.14816478864	848.33594611028	68.0950214117672	242.996908654896	119.006775559592	1064.39301324617	143.366235208752	2.89164146436336	1.85351695482178e-07	9.54138967678762e-06	AT1G15670	NC_003070.9	5389952	5391672	+	1721	protein_coding	Galactose oxidase/kelch repeat superfamily protein && sp|Q9LMR5|FK126_ARATH F-box/kelch-repeat protein At1g15670 OS=Arabidopsis thaliana OX=3702 GN=At1g15670 PE=2 SV=1 && PF13964:Kelch motif	-
818271	1511.20787017625	1274.61674343242	539.926129248513	289.952994398493	171.110323177822	138.531324674838	1108.5835809524	199.864880750384	2.47228205823169	1.86029160513242e-07	9.55335397028049e-06	AT2G36970	NC_003071.7	15528877	15530779	+	1713	protein_coding	UDP-Glycosyltransferase superfamily protein && sp|Q9SJL0|U86A1_ARATH UDP-glycosyltransferase 86A1 OS=Arabidopsis thaliana OX=3702 GN=UGT86A1 PE=2 SV=1 && PF00201:UDP-glucoronosyl and UDP-glucosyl transferase	GRAS
838995	440.641756085063	515.865123817505	193.905359110921	63.7017942239113	77.9615081934457	80.8874177631603	383.47074633783	74.1835733935058	2.36816243864146	1.89381214834105e-07	9.6966433524711e-06	AT1G23840	NC_003070.9	8424142	8425385	-	1244	protein_coding	transmembrane protein && - && -	-
824238	3379.61032784871	4085.00694922987	1822.877535435	910.496334683146	397.907437922392	679.640257297359	3095.83160417119	662.681343300965	2.22399249022988	1.89722827170309e-07	9.6966433524711e-06	UGT72E1	NC_003074.8	18855043	18857040	-	1998	protein_coding	UDP-glucosyl transferase 72E1 && sp|Q94A84|U72E1_ARATH UDP-glycosyltransferase 72E1 OS=Arabidopsis thaliana OX=3702 GN=UGT72E1 PE=1 SV=1 && PF00201:UDP-glucoronosyl and UDP-glucosyl transferase	FAR1
822529	1208.966296141	1521.80211526164	531.568139631663	185.613848686914	236.921985938523	264.976023706905	1087.44551701144	229.170619444114	2.24561435069741	2.09768739318397e-07	1.06957143900444e-05	AIG2	NC_003074.8	10959641	10961461	-	1171	protein_coding	AIG2-like (avirulence induced gene) family protein && sp|P54121|AIG2A_ARATH Protein AIG2 A OS=Arabidopsis thaliana OX=3702 GN=AIG2A PE=2 SV=1 && PF06094:Gamma-glutamyl cyclotransferase, AIG2-like	WRKY
842066	907.742370503178	864.07408239432	586.730871102874	295.444528383313	263.246651042804	241.732512855422	786.182441333457	266.807897427179	1.55902616266767	2.11803251271392e-07	1.07738592222552e-05	AT1G56140	NC_003070.9	21001269	21007855	-	3671	protein_coding	Leucine-rich repeat transmembrane protein kinase && sp|C0LGH3|Y5614_ARATH Probable LRR receptor-like serine/threonine-protein kinase At1g56140 OS=Arabidopsis thaliana OX=3702 GN=At1g56140 PE=2 SV=2 && PF11721:Malectin domain|PF13855:Leucine rich repeat|PF07714:Protein tyrosine kinase	ERF
820792	1823.62592818576	1807.67737137717	1434.23101825147	487.64821785201	409.044796235741	726.127279000324	1688.51143927147	540.940097696025	1.64163600534984	2.13247129567607e-07	1.08216616626436e-05	AT3G15530	NC_003074.8	5252699	5254562	-	1790	protein_coding	S-adenosyl-L-methionine-dependent methyltransferases superfamily protein && - && PF08241:Methyltransferase domain	TALE
838585	3728.66372816552	2094.62734650066	1155.90996401036	455.797320740055	263.246651042804	90.1848221037535	2326.40034622551	269.742931295537	3.10915231671134	2.1408403223354e-07	1.08385090469933e-05	AT1G19960	NC_003070.9	6927736	6928656	+	921	protein_coding	transcription factor && - && -	-
828984	754.07746249199	899.539809656774	712.93651431731	3995.64012735499	2157.61005143159	2063.09402317762	788.851262155358	2738.78140065473	-1.79576624603544	2.17822221191904e-07	1.1001816000248e-05	PSB28	NC_003075.7	14149849	14151163	+	986	protein_coding	photosystem II reaction center PSB28 protein && sp|Q8W0Y8|PSB28_ARATH Photosystem II reaction center PSB28 protein, chloroplastic OS=Arabidopsis thaliana OX=3702 GN=PSB28 PE=2 SV=1 && PF03912:Psb28 protein	-
818785	6.10589038455052	85.9775206362508	118.683452559271	0	0	0	70.2556211933574	0	8.56196619660407	2.32005466200538e-07	1.16675778644269e-05	PGAZAT	NC_003071.7	17461655	17464242	-	1748	protein_coding	polygalacturonase ADPG2-like protein && sp|Q8RY29|ADPG2_ARATH Polygalacturonase ADPG2 OS=Arabidopsis thaliana OX=3702 GN=ADPG2 PE=2 SV=2 && PF00295:Glycosyl hydrolases family 28	C2H2
5008138	137.382533652387	62.3337024612818	187.218967417441	9.88476117267589	15.187306790931	17.665068247127	128.978401177037	14.2457120702446	3.17516612492667	2.32090550084333e-07	1.16675778644269e-05	RTFL12	NC_003075.7	7785428	7786161	-	734	protein_coding	ROTUNDIFOLIA like 12 && sp|Q6IM91|DVL10_ARATH Small polypeptide DEVIL 10 OS=Arabidopsis thaliana OX=3702 GN=DVL10 PE=3 SV=1 && -	-
839799	523.071276276495	552.405570087911	656.937983884414	1278.42911166608	1311.17081961704	1390.89168935273	577.47161008294	1326.83054021195	-1.1996458321673	2.40262399375949e-07	1.2050169778047e-05	AT1G29250	NC_003070.9	10223266	10224799	-	795	protein_coding	Alba DNA/RNA-binding protein && sp|O22969|Y2416_ARATH Uncharacterized protein At2g34160 OS=Arabidopsis thaliana OX=3702 GN=At2g34160 PE=1 SV=1 && PF01918:Alba	-
822530	7870.49270568562	10468.8378564715	4805.84402968878	2637.03461951053	1770.83997182255	2019.39622277683	7715.05819728196	2142.42360470331	1.84843164488743	2.46729735725915e-07	1.23456888277214e-05	AT3G28940	NC_003074.8	10968043	10969858	-	1338	protein_coding	AIG2-like (avirulence induced gene) family protein && sp|Q9MBH2|AIG2B_ARATH Protein AIG2 B OS=Arabidopsis thaliana OX=3702 GN=AIG2B PE=2 SV=1 && PF06094:Gamma-glutamyl cyclotransferase, AIG2-like	WRKY
838014	292.065090061	488.997148618676	545.776721980308	130.698508838715	124.535915685634	107.84989035088	442.279653553328	121.02810495841	1.87069520119075	2.50523975855184e-07	1.25063899202497e-05	MIOX1	NC_003070.9	4968134	4970311	-	1633	protein_coding	myo-inositol oxygenase 1 && sp|Q8L799|MIOX1_ARATH Inositol oxygenase 1 OS=Arabidopsis thaliana OX=3702 GN=MIOX1 PE=2 SV=1 && PF05153:Myo-inositol oxygenase	C3H
834052	34.600045512453	21.4943801590627	36.7751543141402	135.09173602657	145.798145192937	151.547690751668	30.9565266618853	144.145857323725	-2.21396289179414	2.5313560058297e-07	1.26074450165059e-05	AT5G40540	NC_003076.8	16236956	16239601	+	2483	protein_coding	Protein kinase superfamily protein && sp|Q9ZQ31|STY13_ARATH Serine/threonine-protein kinase STY13 OS=Arabidopsis thaliana OX=3702 GN=STY13 PE=1 SV=2 && PF07714:Protein tyrosine kinase	NAC
832482	2315.15010414207	1621.75098300128	1847.11570532386	762.224917093007	362.470388743553	493.692170485496	1928.00559748907	539.462492107352	1.83792733277432	2.54729608000086e-07	1.26574670493746e-05	SQE6	NC_003076.8	8182917	8186704	-	2280	protein_coding	squalene monooxygenase 6 && sp|O65402|ERG12_ARATH Squalene epoxidase 6 OS=Arabidopsis thaliana OX=3702 GN=SQE6 PE=2 SV=1 && PF13450:NAD(P)-binding Rossmann-like domain|PF08491:Squalene epoxidase	-
824918	25.4412099356272	60.1842644453756	124.534045291066	0	1.0124871193954	1.85948086811863	70.0531732240228	0.957322662504676	6.14432445647877	2.56118015736098e-07	1.26970654175314e-05	ADPG1	NC_003074.8	21283338	21285941	-	1603	protein_coding	Pectin lyase-like superfamily protein && sp|O23147|ADPG1_ARATH Polygalacturonase ADPG1 OS=Arabidopsis thaliana OX=3702 GN=ADPG1 PE=2 SV=1 && PF00295:Glycosyl hydrolases family 28	C2H2
837215	844.648169862822	809.263412988711	970.362594516291	269.085165256177	381.707644012065	345.863441470065	874.758059122608	332.218750246102	1.39647963756963	2.73235976863557e-07	1.35134455553413e-05	AT1G07040	NC_003070.9	2160919	2163387	-	1774	protein_coding	plant/protein && - && PF07063:Domain of unknown function (DUF1338)	-
835369	1506.11962818913	1835.62006558395	2309.31253113567	7196.10613370805	4360.78202323598	5459.43582879629	1883.68407496958	5672.10799524677	-1.59013889808239	2.73844629487256e-07	1.35134455553413e-05	PKP-BETA1	NC_003076.8	21463467	21466880	+	2221	protein_coding	plastidic pyruvate kinase beta subunit 1 && sp|Q9FLW9|PKP2_ARATH Plastidial pyruvate kinase 2 OS=Arabidopsis thaliana OX=3702 GN=PKP2 PE=1 SV=1 && PF02887:Pyruvate kinase, alpha/beta domain|PF00224:Pyruvate kinase, barrel domain	-
843992	1415.5489208183	1128.45495835079	1668.25472752327	465.682081912731	590.279990607517	391.420722738971	1404.08620223079	482.460931753073	1.54158232026938	2.75218502262391e-07	1.35500925907442e-05	AT1G76590	NC_003070.9	28740540	28742231	+	1410	protein_coding	PLATZ transcription factor family protein && sp|Q1G3Q4|RITF1_ARATH Protein RGF1 INDUCIBLE TRANSCRIPTION FACTOR 1 OS=Arabidopsis thaliana OX=3702 GN=RITF1 PE=1 SV=1 && PF04640:PLATZ transcription factor	Trihelix
825453	116.01191730646	97.7994297237353	47.6405408160453	6.58984078178392	10.124871193954	2.78922130217794	87.1506292820802	6.50131109263862	3.75122883089904	2.81209668915064e-07	1.38133792973244e-05	AT3G62780	NC_003074.8	23221719	23222995	-	1277	protein_coding	Calcium-dependent lipid-binding (CaLB domain) family protein && sp|O04133|SRC2_SOYBN Protein SRC2 OS=Glycine max OX=3847 GN=SRC2 PE=2 SV=1 && PF00168:C2 domain	-
832662	413.165249354585	569.601074215161	183.875771570701	71.3899418026592	77.9615081934457	43.6978004007878	388.880698380149	64.3497501322975	2.59587870033373	2.95546939321321e-07	1.44844990855513e-05	AT5G25930	NC_003076.8	9050660	9054143	+	3403	protein_coding	kinase family with leucine-rich repeat domain-containing protein && sp|Q7FZR1|RLP52_ARATH Receptor-like protein 52 OS=Arabidopsis thaliana OX=3702 GN=RLP52 PE=2 SV=1 && PF00069:Protein kinase domain|PF13855:Leucine rich repeat|PF08263:Leucine rich repeat N-terminal domain|PF12799:Leucine Rich repeats (2 copies)	bHLH
824184	207.600273074718	276.202785043956	296.708631398177	0	1.0124871193954	21.3840299833642	260.170563172283	7.46550570091987	5.10361103490048	2.97475799153054e-07	1.45458211950329e-05	IRX15	NC_003074.8	18617424	18618816	-	1393	protein_coding	IRREGULAR XYLEM protein (DUF579) && sp|Q9SNE5|IRX15_ARATH Protein IRREGULAR XYLEM 15 OS=Arabidopsis thaliana OX=3702 GN=IRX15 PE=2 SV=1 && PF04669:Polysaccharide biosynthesis	FAR1
824800	97.6942461528084	151.535380121392	97.7884785171456	477.763456679335	335.133236519877	392.350463173031	115.672701597115	401.749052124081	-1.79807540141851	2.99779753880193e-07	1.46251640836187e-05	AT3G56330	NC_003074.8	20890235	20892002	+	1386	protein_coding	N2%2CN2-dimethylguanosine tRNA methyltransferase && sp|Q97ZH0|TRM1_SACS2 tRNA (guanine(26)-N(2))-dimethyltransferase OS=Saccharolobus solfataricus (strain ATCC 35092 / DSM 1617 / JCM 11322 / P2) OX=273057 GN=trm1 PE=3 SV=1 && PF02005:N2,N2-dimethylguanosine tRNA methyltransferase	Trihelix
824389	1369.75474293417	1444.42234668901	1157.58156193373	486.549911055046	625.717039786356	504.849055694208	1323.91955051897	539.038668845203	1.29607233098485	3.05312365078167e-07	1.48613043736234e-05	AT3G52240	NC_003074.8	19372634	19375960	-	2472	protein_coding	transcriptional regulator ATRX && - && -	-
823822	60.0412554480801	92.4258346839696	96.1168805937756	9.88476117267589	4.04994847758159	0.929740434059314	82.8613235752751	4.95481669477227	4.09123519109457	3.24356172991259e-07	1.57525556774443e-05	AT3G46690	NC_003074.8	17197443	17199363	-	1842	protein_coding	UDP-Glycosyltransferase superfamily protein && sp|Q9STE3|U76E4_ARATH UDP-glycosyltransferase 76E4 OS=Arabidopsis thaliana OX=3702 GN=UGT76E4 PE=2 SV=1 && PF00201:UDP-glucoronosyl and UDP-glucosyl transferase	GRAS
817876	6641.17344159612	9886.34015416089	7724.45400389282	3459.66641043656	2936.21264624666	3383.32543954184	8083.98919988328	3259.73483207502	1.31029271970365	3.27884716213969e-07	1.58879758876954e-05	PKT3	NC_003071.7	14047478	14051400	-	2142	protein_coding	peroxisomal 3-ketoacyl-CoA thiolase 3 && sp|Q56WD9|THIK2_ARATH 3-ketoacyl-CoA thiolase 2, peroxisomal OS=Arabidopsis thaliana OX=3702 GN=PED1 PE=1 SV=2 && PF02803:Thiolase, C-terminal domain|PF00108:Thiolase, N-terminal domain	-
843321	2378.24430478243	1645.39480117625	1420.85823486451	639.214555833041	656.091653368218	453.713331820945	1814.83244694106	583.006513674068	1.63842253369353	3.29270335944083e-07	1.59191825030984e-05	NRT1_2	NC_003070.9	26296540	26300684	-	2440	protein_coding	nitrate transporter 1_2 && sp|Q8H157|PTR19_ARATH Protein NRT1/ PTR FAMILY 4.6 OS=Arabidopsis thaliana OX=3702 GN=NPF4.6 PE=1 SV=1 && PF00854:POT family	ERF
823869	2425.05613106398	2748.05650333617	2010.09650285244	627.133181066437	870.738922680043	344.933701036006	2394.40304575086	614.268601594162	1.96293045788239	3.33478902894066e-07	1.60864227629753e-05	AT3G47160	NC_003074.8	17359758	17362240	-	2102	protein_coding	RING/U-box superfamily protein && sp|Q9M022|AIRP2_ARATH E3 ubiquitin-protein ligase AIRP2 OS=Arabidopsis thaliana OX=3702 GN=AIRP2 PE=1 SV=1 && PF13920:Zinc finger, C3HC4 type (RING finger)	-
841616	448.782943264463	372.927495759738	144.593220371506	64.8001010208753	52.6493302085607	39.0490982304912	322.101219798569	52.1661764866424	2.62735918071603	3.38661819214268e-07	1.62998085454114e-05	AT1G51890	NC_003070.9	19274604	19278798	-	3339	protein_coding	Leucine-rich repeat protein kinase family protein && sp|C0LGG6|Y5189_ARATH Probable LRR receptor-like protein kinase At1g51890 OS=Arabidopsis thaliana OX=3702 GN=At1g51890 PE=1 SV=2 && PF12799:Leucine Rich repeats (2 copies)|PF12819:Malectin-like domain|PF07714:Protein tyrosine kinase	FAR1
840053	504.753605122843	573.899950246974	484.763397777303	1187.26964751807	1088.42365335005	1312.79349289175	521.138984382373	1196.16226458663	-1.19918477315363	3.44723410749534e-07	1.6554435649104e-05	AT1G31660	NC_003070.9	11330924	11333540	-	1687	protein_coding	bystin-like protein && sp|Q8RWS4|BYST_ARATH Bystin OS=Arabidopsis thaliana OX=3702 GN=ENP1 PE=1 SV=1 && PF05291:Bystin	-
817486	147.559017626638	63.408421469235	102.803272287256	4.39322718785595	13.1623325521402	13.0163660768304	104.590237127709	10.1906419389422	3.35042491719987	3.48295145948502e-07	1.66613431028721e-05	AT2G29370	NC_003071.7	12606012	12607618	+	1109	protein_coding	NAD(P)-binding Rossmann-fold superfamily protein && sp|Q9ZW20|TRNHD_ARATH Tropinone reductase homolog At2g29370 OS=Arabidopsis thaliana OX=3702 GN=At2g29370 PE=3 SV=1 && PF13561:Enoyl-(Acyl carrier protein) reductase	C2H2
835513	831.418740696296	591.095454374224	722.130302895845	3165.32018885021	1879.17609359786	1826.93995292655	714.881499322122	2290.47874512487	-1.67964005280719	3.49480999810092e-07	1.66613431028721e-05	CNGC4	NC_003076.8	22025035	22030099	-	2845	protein_coding	cyclic nucleotide-gated cation channel 4 && sp|Q94AS9|CNGC4_ARATH Cyclic nucleotide-gated ion channel 4 OS=Arabidopsis thaliana OX=3702 GN=CNGC4 PE=2 SV=2 && PF00520:Ion transport protein	bHLH
836372	44.7765294867038	110.696057819173	69.3713138198554	5.49153398481994	8.09989695516319	5.57844260435589	74.9479670419107	6.389957848113	3.55091569044349	3.49823608897568e-07	1.66613431028721e-05	SRO5	NC_003076.8	25097944	25099907	+	1783	protein_coding	similar to RCD one 5 && sp|Q9FJJ3|SRO5_ARATH Probable inactive poly [ADP-ribose] polymerase SRO5 OS=Arabidopsis thaliana OX=3702 GN=SRO5 PE=1 SV=1 && PF12174:RCD1-SRO-TAF4 (RST) plant domain	bHLH
839180	109.906026921909	180.552793336127	81.9082982451305	20.8678291423158	19.2372552685126	12.0866256427711	124.122372834389	17.3972366845331	2.83785915587517	3.50054306316748e-07	1.66613431028721e-05	AT1G26380	NC_003070.9	9126737	9128568	-	1832	protein_coding	FAD-binding Berberine family protein && sp|Q9FZC4|FOX1_ARATH Berberine bridge enzyme-like 3 OS=Arabidopsis thaliana OX=3702 GN=FOX1 PE=2 SV=1 && PF08031:Berberine and berberine like|PF01565:FAD binding domain	GRAS
822546	347.018103521955	243.961214805362	157.966003758466	29.6542835180277	44.5494332533975	8.36766390653383	249.648440695261	27.5237935593197	3.18447380459965	3.56140394333513e-07	1.69135170459362e-05	AT3G29034	NC_003074.8	11030035	11030906	-	872	protein_coding	transmembrane protein && - && -	-
819576	5872.84890154018	2172.00711507329	1897.26364302496	820.435177332099	459.669152205511	423.961637931047	3314.03988654614	568.021989156219	2.54479993764541	3.5788703155842e-07	1.69589470627661e-05	AT3G04210	NC_003074.8	1105650	1108252	-	2424	protein_coding	Disease resistance protein (TIR-NBS class) && sp|F4J339|RPP1_ARATH Probable disease resistance protein RPP1 OS=Arabidopsis thaliana OX=3702 GN=RPP1 PE=1 SV=1 && -	NAC
844259	42.7412326918537	59.1095454374224	63.5207210880604	4.39322718785595	1.0124871193954	3.71896173623726	55.1238330724455	3.04155868116287	4.18465476179402	3.78968105145281e-07	1.79183465749969e-05	MYB63	NC_003070.9	29786257	29787820	+	1467	protein_coding	myb domain protein 63 && sp|Q6R0A6|MYB63_ARATH Transcription factor MYB63 OS=Arabidopsis thaliana OX=3702 GN=MYB63 PE=1 SV=1 && PF00249:Myb-like DNA-binding domain	MYB
823963	736.777439735763	510.491528777739	193.069560149236	97.7493049297949	60.7492271637239	40.9085790986098	480.112842887579	66.4690370640429	2.85433527635343	3.98114506369933e-07	1.87822549312901e-05	AT3G48080	NC_003074.8	17752463	17755190	-	2576	protein_coding	alpha/beta-Hydrolases superfamily protein && sp|Q9SU71|EDSBC_ARATH Protein EDS1B OS=Arabidopsis thaliana OX=3702 GN=EDS1B PE=1 SV=1 && PF01764:Lipase (class 3)|PF18117:Enhanced disease susceptibility 1 protein EP domain	Dof
821586	1192.6839217822	1228.40382609043	934.423239163836	342.671720652764	454.606716608534	470.448659634013	1118.50366234549	422.575698965104	1.40348786280675	4.01520150059574e-07	1.89013849587255e-05	CPK9	NC_003074.8	7115819	7119144	+	2515	protein_coding	calmodulin-domain protein kinase 9 && sp|Q38868|CDPK9_ARATH Calcium-dependent protein kinase 9 OS=Arabidopsis thaliana OX=3702 GN=CPK9 PE=1 SV=1 && PF13499:EF-hand domain pair|PF00069:Protein kinase domain	NAC
829658	412.14760095716	1700.20547058186	388.646517183527	26.3593631271357	25.312177984885	124.585218163948	833.666529574182	58.7522530919896	3.823792364052	4.07332201250346e-07	1.91330263283149e-05	HIPP25	NC_003075.7	16685612	16686818	-	1123	protein_coding	Heavy metal transport/detoxification superfamily protein && sp|O49613|HIP25_ARATH Heavy metal-associated isoprenylated plant protein 25 OS=Arabidopsis thaliana OX=3702 GN=HIPP25 PE=2 SV=1 && PF00403:Heavy-metal-associated domain	MIKC_MADS
824976	3.05294519227526	0	2.50739688505502	194.400303062626	36.4495362982343	36.2598769283133	1.85344735911009	89.0365720963911	-5.55770090602324	4.15212351000428e-07	1.94605858658847e-05	GIS	NC_003074.8	21506572	21507739	-	1168	protein_coding	C2H2 and C2HC zinc fingers superfamily protein && sp|Q84WI0|GIS_ARATH Zinc finger protein GIS OS=Arabidopsis thaliana OX=3702 GN=GIS PE=1 SV=1 && -	C2H2
841714	106.853081729634	44.0634793260785	29.2529636589752	2.19661359392797	2.0249742387908	1.85948086811863	60.0565082382293	2.02702290027913	4.89106168957763	4.40599209412795e-07	2.06054523513182e-05	AT1G52810	NC_003070.9	19667127	19668237	+	870	protein_coding	2-oxoglutarate (2OG) and Fe(II)-dependent oxygenase superfamily protein && sp|Q945B6|AOP1L_ARATH Probable 2-oxoglutarate-dependent dioxygenase AOP1.2 OS=Arabidopsis thaliana OX=3702 GN=AOP1.2 PE=2 SV=1 && PF14226:non-haem dioxygenase in morphine synthesis N-terminal	-
843528	748.989220504864	694.268479137725	636.043009842289	320.705584713484	273.371522236758	255.678619366311	693.100236494959	283.251908772184	1.29143300619336	4.43953617323557e-07	2.07171920640597e-05	AT1G71970	NC_003070.9	27092893	27094035	+	1143	protein_coding	hypothetical protein && - && -	-
841246	97.6942461528084	119.293809882798	143.757421409821	13.1796815635678	24.2996908654896	6.5081830384152	120.248492481809	14.6625184891575	3.04075989405204	4.59909554726125e-07	2.14152245157288e-05	CIPK17	NC_003070.9	17813886	17817441	-	2740	protein_coding	CBL-interacting protein kinase 17 && sp|Q94C40|CIPKH_ARATH CBL-interacting serine/threonine-protein kinase 17 OS=Arabidopsis thaliana OX=3702 GN=CIPK17 PE=1 SV=1 && PF03822:NAF domain|PF00069:Protein kinase domain	YABBY
820924	906.724722105753	1147.79990049395	549.119917827048	282.264846819745	151.87306790931	127.374439466126	867.881513475583	187.170784731727	2.21407134947093	4.65407107934816e-07	2.16243051491964e-05	ATL2	NC_003074.8	5692607	5694181	+	1575	protein_coding	TOXICOS EN LEVADURA 2 && sp|Q8L9T5|ATL2_ARATH RING-H2 finger protein ATL2 OS=Arabidopsis thaliana OX=3702 GN=ATL2 PE=2 SV=2 && PF13639:Ring finger domain	WOX
836334	489.488879161467	448.157826316457	351.035563907702	3058.7844295447	1541.0053957198	1087.7963078494	429.560756461875	1895.8620443713	-2.14205311192623	4.82324576434989e-07	2.23619424573509e-05	AT5G62140	NC_003076.8	24954216	24955503	-	1200	protein_coding	ATP-dependent Clp protease ATP-binding subunit && - && -	-
843703	3150.63943842807	3888.33337077444	2115.40717202475	1051.07960469454	495.10620138435	856.290939768628	3051.45999374242	800.825581949171	1.92995058448835	5.11334908926161e-07	2.36558516271745e-05	ALPHA_DOX2	NC_003070.9	27703944	27707657	-	2663	protein_coding	alpha dioxygenase && sp|Q9C9U3|DOX2_ARATH Alpha-dioxygenase 2 OS=Arabidopsis thaliana OX=3702 GN=DOX2 PE=2 SV=1 && PF03098:Animal haem peroxidase	-
832234	786.642211209592	485.772991594817	783.979426060535	3231.21859666805	1639.21664630115	2376.41654945561	685.464876288315	2415.6172641416	-1.81685741229735	5.18255118540936e-07	2.39244395152682e-05	AT5G21100	NC_003076.8	7168106	7170961	+	2170	protein_coding	Plant L-ascorbate oxidase && sp|Q8LPL3|ASO_ARATH L-ascorbate oxidase OS=Arabidopsis thaliana OX=3702 GN=AAO PE=1 SV=1 && PF07732:Multicopper oxidase|PF00394:Multicopper oxidase|PF07731:Multicopper oxidase	bHLH
832750	2185.90875766909	1659.36614827964	707.921720547199	324.000505104376	219.709704908801	75.3089751588045	1517.73220883198	206.339728390661	2.87966612999755	5.69584497620924e-07	2.61883172437139e-05	CBP60G	NC_003076.8	9475679	9478777	+	2306	protein_coding	Cam-binding protein 60-like G && sp|F4K2R6|CB60G_ARATH Calmodulin-binding protein 60 G OS=Arabidopsis thaliana OX=3702 GN=CBP60G PE=1 SV=1 && PF07887:Calmodulin binding protein-like	GATA
836632	688.947965056784	356.806710640441	608.461644106684	170.237553529418	164.022913342055	120.866256427711	551.405439934636	151.708907766394	1.86300138390936	5.69735588969272e-07	2.61883172437139e-05	MAF5	NC_003076.8	25997504	26002619	+	1227	protein_coding	K-box region/MADS-box transcription factor family protein && sp|Q683D7|MAF5_ARATH Protein MADS AFFECTING FLOWERING 5 OS=Arabidopsis thaliana OX=3702 GN=MAF5 PE=2 SV=2 && PF01486:K-box region|PF00319:SRF-type transcription factor (DNA-binding and dimerisation domain)	MIKC_MADS
829617	28.4941551279024	37.6151652783597	72.7145096665955	190.00707587477	248.059344251873	309.603564541752	46.2746100242859	249.223328222798	-2.42291402011786	5.7157652412925e-07	2.6216798433672e-05	SQS2	NC_003075.7	16542242	16545194	+	1714	protein_coding	squalene synthase 2 && sp|O65688|FDFT2_ARATH Inactive squalene synthase 2 OS=Arabidopsis thaliana OX=3702 GN=SQS2 PE=1 SV=2 && PF00494:Squalene/phytoene synthase	-
835558	238.12972499747	127.891561946423	310.081414785137	1.09830679696399	9.11238407455859	28.8219534558387	225.36756724301	13.0108814424538	4.10238772585154	5.80082122671139e-07	2.65501979643042e-05	GAUT12	NC_003076.8	22219224	22221968	-	2018	protein_coding	galacturonosyltransferase 12 && sp|Q9FH36|GAUTC_ARATH Probable galacturonosyltransferase 12 OS=Arabidopsis thaliana OX=3702 GN=GAUT12 PE=2 SV=1 && PF01501:Glycosyl transferase family 8	C2H2
818642	258.482692945972	291.2488511553	320.111002325357	1044.48976391275	627.742014025147	847.923275862095	289.947515475543	840.051684599998	-1.53406525630854	5.98497699437596e-07	2.73347906726116e-05	ASG8	NC_003071.7	16906899	16908152	-	1254	protein_coding	hypothetical protein && - && -	-
6241480	265.606231727948	315.967388338222	79.4009013600755	34.0475107058836	17.2122810297218	27.8922130217794	220.324840475415	26.3840015857949	3.06193868255695	6.10411523716084e-07	2.77803170707042e-05	AT4G21903	NC_003075.7	11620889	11624459	-	2263	protein_coding	MATE efflux family protein && sp|F4JKB9|DTX38_ARATH Protein DETOXIFICATION 38 OS=Arabidopsis thaliana OX=3702 GN=DTX38 PE=3 SV=1 && PF01554:MatE	MYB_related
838100	224.900295830944	251.484247861034	275.813657356052	88.962850554083	74.9240468352595	86.4658603675162	250.732733682677	83.4509192522862	1.58784577300763	6.10840848661715e-07	2.77803170707042e-05	ATHSRP54A	NC_003070.9	5268891	5272058	-	1833	protein_coding	signal recognition particle 54 kDa subunit && sp|P37106|SR541_ARATH Signal recognition particle 54 kDa protein 1 OS=Arabidopsis thaliana OX=3702 GN=SRP-54A PE=2 SV=1 && PF00448:SRP54-type protein, GTPase domain|PF02881:SRP54-type protein, helical bundle domain|PF02978:Signal peptide binding domain	M-type_MADS
838420	466.08296602069	260.081999924659	285.007445934587	93.3560777419389	61.7617142831193	33.4706556261353	337.057470626645	62.8628158837312	2.42605041472517	6.42237287121063e-07	2.91464389119254e-05	AT1G18390	NC_003070.9	6325536	6330179	+	3307	protein_coding	Serine/Threonine kinase family catalytic domain protein && sp|P0C5E2|LRL12_ARATH LEAF RUST 10 DISEASE-RESISTANCE LOCUS RECEPTOR-LIKE PROTEIN KINASE-like 1.2 OS=Arabidopsis thaliana OX=3702 GN=LRK10L-1.2 PE=2 SV=3 && PF14380:Wall-associated receptor kinase C-terminal|PF07714:Protein tyrosine kinase	bHLH
843407	3552.61055541098	3360.64633786945	4580.17831003383	7923.18523329821	9852.51215883662	11759.3570099822	3831.14506777142	9845.01813403901	-1.36154943345976	6.48705744485901e-07	2.93778850445873e-05	TIFY7	NC_003070.9	26654529	26657350	+	1854	protein_coding	TIFY domain/Divergent CCT motif family protein && sp|Q8W4J8|TIF7_ARATH Protein TIFY 7 OS=Arabidopsis thaliana OX=3702 GN=TIFY7 PE=1 SV=2 && PF09425:Divergent CCT motif|PF06200:tify domain	-
821146	130.258994870411	88.1269586521571	148.772215179931	470.075309100587	323.995878206528	487.183987447081	122.386056234166	427.085058251398	-1.80089135465364	6.51870946132951e-07	2.9459077325663e-05	AT3G03060	NC_003074.8	691934	695675	+	2392	protein_coding	P-loop containing nucleoside triphosphate hydrolases superfamily protein && sp|Q6PAX2|ATD3B_XENLA ATPase family AAA domain-containing protein 3-B OS=Xenopus laevis OX=8355 GN=atad3-b PE=2 SV=1 && PF12037:Domain of unknown function (DUF3523)|PF00004:ATPase family associated with various cellular activities (AAA)	MYB_related
839515	5152.35383616322	3676.61372620767	2599.33477084037	1011.54056000383	1104.62344726038	1439.23819192382	3809.43411107042	1185.13406639601	1.68429171848896	6.56653211481712e-07	2.96128526001396e-05	GSTF6	NC_003070.9	661088	662475	-	1186	protein_coding	glutathione S-transferase 6 && sp|P42760|GSTF6_ARATH Glutathione S-transferase F6 OS=Arabidopsis thaliana OX=3702 GN=GSTF6 PE=2 SV=2 && PF00043:Glutathione S-transferase, C-terminal domain|PF02798:Glutathione S-transferase, N-terminal domain	CAMTA
839183	71.2353878197561	97.7994297237353	64.3565200497454	9.88476117267589	12.1498454327448	11.1568852087118	77.7971125310789	11.0638306047108	2.81082252854927	6.63301789280665e-07	2.98499710874188e-05	AT1G26410	NC_003070.9	9138604	9140439	-	1836	protein_coding	FAD-binding Berberine family protein && sp|Q9FZC7|FOX4_ARATH Berberine bridge enzyme-like 6 OS=Arabidopsis thaliana OX=3702 GN=FOX4 PE=2 SV=1 && PF08031:Berberine and berberine like|PF01565:FAD binding domain	CPP
818211	2037.33209164502	1859.26388375892	1486.88635283762	721.58756560534	566.992786861423	802.365994593188	1794.49410941386	696.98211568665	1.36409787381672	6.76840914997661e-07	3.03955378270707e-05	ABCG34	NC_003071.7	15257418	15263808	+	4708	protein_coding	pleiotropic drug resistance 6 && sp|Q7PC87|AB34G_ARATH ABC transporter G family member 34 OS=Arabidopsis thaliana OX=3702 GN=ABCG34 PE=2 SV=1 && PF00005:ABC transporter|PF01061:ABC-2 type transporter|PF08370:Plant PDR ABC transporter associated|PF14510:ABC-transporter N-terminal	MYB_related
815977	589.218422109126	594.319611398084	576.701283562654	1602.42961677046	1248.39661821453	1216.10048774958	586.746439023288	1355.64224091152	-1.20803803155299	6.82514745767917e-07	3.0586349755019e-05	AT2G14880	NC_003071.7	6393310	6395000	-	1142	protein_coding	SWIB/MDM2 domain superfamily protein && - && PF02201:SWIB/MDM2 domain	-
824571	147.559017626638	152.610099129345	296.708631398177	2.19661359392797	9.11238407455859	29.7516938898981	198.95924938472	13.6868971861282	3.84965971174737	6.95861157871854e-07	3.11194908643275e-05	AT3G54040	NC_003074.8	20013726	20015653	-	1212	protein_coding	PAR1 protein && - && PF06521:PAR1 protein	-
826859	439.624107687638	161.20785119297	197.248554957661	1801.22314702094	929.463175604976	1215.17074731552	266.02683794609	1315.28568998048	-2.30592717086558	7.01817263672823e-07	3.12996851591706e-05	AZI1	NC_003075.7	7401087	7401951	-	865	protein_coding	azelaic acid induced 1 && sp|Q9SU35|ERLL1_ARATH pEARLI1-like lipid transfer protein 1 OS=Arabidopsis thaliana OX=3702 GN=AZI1 PE=1 SV=1 && PF14547:Hydrophobic seed protein	Trihelix
826917	245.253263779446	392.272437902894	291.693837628067	82.3730097722991	90.1113536261905	43.6978004007878	309.739846436802	72.0607212664258	2.10567482713866	7.02806682508162e-07	3.12996851591706e-05	AT4G13030	NC_003075.7	7607241	7609876	+	1828	protein_coding	P-loop containing nucleoside triphosphate hydrolases superfamily protein && - && PF01926:50S ribosome-binding GTPase	GATA
5008122	555.636024994098	696.417917153631	71.8787107049105	41.7356582846315	26.3246651042804	45.5572812689064	441.310884284213	37.8725348859394	3.54172545252855	7.09489545393323e-07	3.15318894025115e-05	AT4G04223	NC_003075.7	2036511	2037816	+	565	ncRNA	other RNA && - && -	-
836388	494.577121148592	765.199933662632	994.600764405156	2990.68940813294	2070.53615916359	2306.68601690116	751.459273072127	2455.9705280659	-1.70804160599427	7.13534540538846e-07	3.16461414198489e-05	HA11	NC_003076.8	25159208	25165209	+	3293	protein_coding	H[+]-ATPase 11 && sp|Q9LV11|PMA11_ARATH ATPase 11, plasma membrane-type OS=Arabidopsis thaliana OX=3702 GN=AHA11 PE=1 SV=1 && PF00690:Cation transporter/ATPase, N-terminus|PF00702:haloacid dehalogenase-like hydrolase|PF00122:E1-E2 ATPase	GRAS
28717355	155.700204806038	39.764603294266	71.0429117432254	3.29492039089196	9.11238407455859	4.64870217029657	88.8359066145099	5.68533554524904	3.96271008338076	7.21771857491926e-07	3.1945473593653e-05	AT1G54660	NC_003070.9	20408094	20411692	-	3358	transcribed_pseudogene	pseudogene of terpene synthase 21~AT1G54660.3 && sp|Q84UU4|HUMS_ARATH Alpha-humulene/(-)-(E)-beta-caryophyllene synthase OS=Arabidopsis thaliana OX=3702 GN=TPS21 PE=1 SV=2 && -	GRAS
818446	766.289243261091	866.223520410227	478.077006083823	258.102097286537	156.935503506287	171.072239866914	703.529923251713	195.369946886579	1.84881537979959	7.31139260924317e-07	3.22934884259288e-05	AT2G38640	NC_003071.7	16157521	16158660	-	981	protein_coding	LURP-one-like protein (DUF567) && sp|Q9ZVI6|LOR8_ARATH Protein LURP-one-related 8 OS=Arabidopsis thaliana OX=3702 GN=At2g38640 PE=2 SV=1 && PF04525:LURP-one-related	ERF
836274	1880.61423844156	1331.57685085393	1372.38189508678	674.360373335888	595.342426204494	552.265817831233	1528.19099479409	607.322872457205	1.33147570696453	7.33980972729657e-07	3.2344193242644e-05	AT5G61530	NC_003076.8	24741976	24744823	+	2011	protein_coding	small G protein family protein / RhoGAP family protein && sp|Q3E875|RGAPX_ARATH Uncharacterized Rho GTPase-activating protein At5g61530 OS=Arabidopsis thaliana OX=3702 GN=At5g61530 PE=1 SV=2 && -	-
838981	1024.77193620706	911.361718744258	718.787107049105	208.678291423158	351.333030430203	161.774835526321	884.973587333475	240.595385793227	1.87913455043842	7.35300768769694e-07	3.2344193242644e-05	AT1G23710	NC_003070.9	8385188	8386522	+	1335	protein_coding	hypothetical protein (DUF1645) && - && PF07816:Protein of unknown function (DUF1645)	-
830156	568.865454160624	606.141520485568	502.315175972688	247.119029316897	218.697217789406	183.158865509685	559.107383539627	216.325037538663	1.37052844202356	7.4332356278192e-07	3.26271574478261e-05	AT4G39955	NC_003075.7	18530318	18532296	+	1450	protein_coding	alpha/beta-Hydrolases superfamily protein && sp|P24640|LIP3_MORS1 Lipase 3 OS=Moraxella sp. (strain TA144) OX=77152 GN=lip3 PE=1 SV=1 && PF00561:alpha/beta hydrolase fold	CAMTA
818352	44.7765294867038	184.851669367939	129.548839061176	3.29492039089196	14.1748196715356	8.36766390653383	119.725679305273	8.61246798965379	3.79122758798333	7.44773462658847e-07	3.26271574478261e-05	AT2G37750	NC_003071.7	15830870	15831592	+	723	protein_coding	hypothetical protein && - && -	-
817773	355.159290701355	398.720751950613	143.757421409821	58.2102602390913	64.7991756413055	43.6978004007878	299.212488020596	55.5690787603949	2.42876085717269	7.63707913940008e-07	3.33885011825585e-05	AT2G32140	NC_003071.7	13655627	13657369	-	1485	protein_coding	transmembrane receptor && sp|Q9C5Q9|P2A05_ARATH Protein PHLOEM PROTEIN 2-LIKE A5 OS=Arabidopsis thaliana OX=3702 GN=PP2A5 PE=2 SV=1 && PF01582:TIR domain	WRKY
839688	543.424244224997	540.583661000427	1422.52983278788	4362.47459754096	3119.47281485722	3709.66433189666	835.512579337767	3730.53724809828	-2.15801863362143	7.68907123801391e-07	3.3547480324229e-05	LTPG1	NC_003070.9	9740508	9742159	+	982	protein_coding	glycosylphosphatidylinositol-anchored lipid protein transfer 1 && sp|Q9C7F7|LTPG1_ARATH Non-specific lipid transfer protein GPI-anchored 1 OS=Arabidopsis thaliana OX=3702 GN=LTPG1 PE=2 SV=1 && PF14368:Probable lipid transfer	-
835315	98.7118945502335	483.623553578911	251.575487467187	43.9322718785595	23.2872037460942	32.540915192076	277.970311865444	33.2534636055766	3.06441147676757	7.81883825448424e-07	3.40444588175981e-05	AT5G52390	NC_003076.8	21263897	21265460	-	1259	protein_coding	PAR1 protein && - && PF06521:PAR1 protein	-
821164	780.536320825042	519.089280841364	731.32409147438	2386.62066980274	1957.13760179131	1506.17950317609	676.983231046929	1949.97925825671	-1.52584368215909	7.87105802572906e-07	3.42024557854858e-05	AT3G03770	NC_003074.8	945077	949238	-	3236	protein_coding	Leucine-rich repeat protein kinase family protein && sp|Q8LFN2|Y3037_ARATH Probable inactive leucine-rich repeat receptor-like protein kinase At3g03770 OS=Arabidopsis thaliana OX=3702 GN=At3g03770 PE=1 SV=1 && PF13855:Leucine rich repeat|PF00069:Protein kinase domain	LBD
838517	695.053855441335	2256.90991670158	1021.34633117908	121.912054463003	284.508880550107	266.835504575023	1324.43670110733	224.418813196044	2.56035703556696	7.93883821583514e-07	3.44272931598216e-05	AT1G03220	NC_003070.9	786832	788722	+	1891	protein_coding	Eukaryotic aspartyl protease family protein && sp|P0DO21|GIP2_NICBE Probable aspartic proteinase GIP2 OS=Nicotiana benthamiana OX=4100 GN=GIP2 PE=1 SV=1 && PF14541:Xylanase inhibitor C-terminal|PF14543:Xylanase inhibitor N-terminal	FAR1
824900	3476.2869256041	3316.58285854337	1739.2976392665	1036.801616334	760.377826665944	753.089751588044	2844.05580780466	850.089731529331	1.74228748957438	8.08749227597989e-07	3.50012316927791e-05	ACA11	NC_003074.8	21211014	21216836	-	4557	protein_coding	autoinhibited Ca2+-ATPase 11 && sp|Q9M2L4|ACA11_ARATH Putative calcium-transporting ATPase 11, plasma membrane-type OS=Arabidopsis thaliana OX=3702 GN=ACA11 PE=1 SV=1 && PF12515:Ca2+-ATPase N terminal autoinhibitory domain|PF00690:Cation transporter/ATPase, N-terminus|PF00702:haloacid dehalogenase-like hydrolase|PF00122:E1-E2 ATPase|PF00689:Cation transporting ATPase, C-terminus	MYB_related
828865	231.006186215495	416.990975085816	567.507494984119	1180.67980673629	1829.56422474749	3694.78848495171	405.16821876181	2235.01083881183	-2.46333510812885	8.11589625641161e-07	3.50534867283967e-05	AT4G27560	NC_003075.7	13759800	13761603	-	1804	protein_coding	UDP-Glycosyltransferase superfamily protein && sp|Q9T080|U79B2_ARATH UDP-glycosyltransferase 79B2 OS=Arabidopsis thaliana OX=3702 GN=UGT79B2 PE=2 SV=1 && PF00201:UDP-glucoronosyl and UDP-glucosyl transferase	SBP
819181	351.088697111655	318.116826354128	369.423141064772	773.207985062647	774.55264633748	745.65182811557	346.209554843518	764.470819838566	-1.14217174378982	8.14743749763826e-07	3.50888915227487e-05	AT2G45730	NC_003071.7	18836264	18839273	-	1746	protein_coding	eukaryotic initiation factor 3 gamma subunit family protein && sp|Q54UB1|TRM6_DICDI tRNA (adenine(58)-N(1))-methyltransferase non-catalytic subunit trm6 OS=Dictyostelium discoideum OX=44689 GN=trmt6 PE=3 SV=1 && PF04189:Gcd10p family	E2F/DP
829282	1446.07837274105	1235.92685914611	1297.15998853513	436.027798394703	635.84191098031	544.827894358758	1326.38840680743	538.89920124459	1.29911046976132	8.16894198891549e-07	3.50888915227487e-05	WRKY11	NC_003075.7	15289788	15291934	-	1818	protein_coding	WRKY DNA-binding protein 11 && sp|Q9SV15|WRK11_ARATH Probable WRKY transcription factor 11 OS=Arabidopsis thaliana OX=3702 GN=WRKY11 PE=2 SV=2 && PF10533:Plant zinc cluster domain|PF03106:WRKY DNA -binding domain	WRKY
837986	1949.81432946647	2743.75762730435	562.492701214009	92.257770944975	349.308056191413	82.746898631279	1752.02155266161	174.770908589222	3.32537451673432	8.17313228425154e-07	3.50888915227487e-05	AT1G14250	NC_003070.9	4868346	4871488	+	1952	protein_coding	GDA1/CD39 nucleoside phosphatase family protein && sp|Q6NQA8|APY5_ARATH Probable apyrase 5 OS=Arabidopsis thaliana OX=3702 GN=APY5 PE=2 SV=1 && PF01150:GDA1/CD39 (nucleoside phosphatase) family	FAR1
821706	19.3353195510767	55.885388413563	116.176055674216	2.19661359392797	2.0249742387908	0.929740434059314	63.7989212129518	1.71710942225936	5.23382477749373	8.58870101134263e-07	3.67994123571818e-05	DMP1	NC_003074.8	7581959	7582793	+	835	protein_coding	transmembrane protein%2C putative (DUF679 domain membrane protein 1) && sp|Q9LVF4|DMP1_ARATH Protein DMP1 OS=Arabidopsis thaliana OX=3702 GN=DMP1 PE=2 SV=1 && PF05078:Protein of unknown function (DUF679)	ERF
838000	1503.06668299685	2238.63969356638	1643.18075867272	507.417740197362	505.231072578304	790.279368950417	1794.96237841198	600.976060575361	1.57804460730929	8.83212719165075e-07	3.77670203776843e-05	IQD28	NC_003070.9	4918010	4921682	-	2815	protein_coding	IQ-domain 28 && sp|Q8GZ87|IQD28_ARATH Protein IQ-DOMAIN 28 OS=Arabidopsis thaliana OX=3702 GN=IQD28 PE=1 SV=1 && PF13178:Protein of unknown function (DUF4005)	-
844367	416.218194546861	333.162892465472	430.436465267778	1130.15769407594	836.314360620599	1408.55675759986	393.272517426703	1125.0096040988	-1.51600890818348	8.97491746551559e-07	3.83013078160552e-05	PPR596	NC_003070.9	30180907	30183561	+	2331	protein_coding	PENTATRICOPEPTIDE REPEAT 596 && sp|Q9C977|PP135_ARATH Pentatricopeptide repeat-containing protein At1g80270, mitochondrial OS=Arabidopsis thaliana OX=3702 GN=At1g80270 PE=2 SV=1 && PF13812:Pentatricopeptide repeat domain	HSF
7922469	2888.0861518924	1048.92575176226	966.183599707866	317.410664322592	239.959447296709	71.5900134225672	1634.39850112084	209.653375013956	2.96347402419232	8.99710760921358e-07	3.83198237974958e-05	AT2G15042	NC_003071.7	6510841	6512641	+	1726	protein_coding	Leucine-rich repeat (LRR) family protein && sp|Q9ZUK7|RLP18_ARATH Receptor-like protein 18 OS=Arabidopsis thaliana OX=3702 GN=RLP18 PE=2 SV=3 && PF13855:Leucine rich repeat	M-type_MADS
817287	25.4412099356272	3.2241570238594	15.8801802720151	537.07202371539	132.635812640797	92.9740434059314	14.8485157438339	254.227293254039	-4.09368949250446	9.04269107086738e-07	3.84377042628197e-05	AT2G27420	NC_003071.7	11726134	11727654	-	1359	protein_coding	Cysteine proteinases superfamily protein && sp|Q9FJ47|SAG12_ARATH Senescence-specific cysteine protease SAG12 OS=Arabidopsis thaliana OX=3702 GN=SAG12 PE=1 SV=1 && PF00112:Papain family cysteine protease|PF08246:Cathepsin propeptide inhibitor domain (I29)	BBR-BPC
817427	69.2000910249059	38.6898842863129	71.8787107049105	0	0	3.71896173623726	59.9228953387098	1.23965391207909	5.52479670316835	9.07370797654609e-07	3.84933232064305e-05	AT2G28780	NC_003071.7	12339851	12343443	-	2801	protein_coding	P-hydroxybenzoic acid efflux pump subunit && - && PF13515:Fusaric acid resistance protein-like	FAR1
817522	899.601183323777	623.337024612818	239.874302003597	118.617134072111	64.7991756413055	111.568852087118	587.604169980064	98.3283872668446	2.57884996037163	9.1146872261199e-07	3.85747206972296e-05	CTF2B	NC_003071.7	12700401	12702443	-	1629	protein_coding	FAD/NAD(P)-binding oxidoreductase family protein && sp|O81816|MO2_ARATH Monooxygenase 2 OS=Arabidopsis thaliana OX=3702 GN=MO2 PE=2 SV=1 && PF01494:FAD binding domain	-
843623	772.395133645641	734.033082431991	310.081414785137	160.352792356742	119.473480088657	68.8007921203892	605.50321028759	116.209021521929	2.38251585046492	9.12883542075497e-07	3.85747206972296e-05	AT1G72920	NC_003070.9	27437899	27439209	+	1217	protein_coding	Toll-Interleukin-Resistance (TIR) domain family protein && sp|Q9SSN3|TIR_ARATH Toll/interleukin-1 receptor-like protein OS=Arabidopsis thaliana OX=3702 GN=TIR PE=1 SV=1 && PF01582:TIR domain	NF-YA
828470	59.0236070506551	341.760644529097	86.0872930535555	12.0813747666039	15.187306790931	5.57844260435589	162.290514877769	10.9490413872969	3.89305370616225	9.46673050769664e-07	3.99220021019382e-05	CHX17	NC_003075.7	12342376	12346051	-	2817	protein_coding	cation/H+ exchanger 17 && sp|Q9SUQ7|CHX17_ARATH Cation/H(+) antiporter 17 OS=Arabidopsis thaliana OX=3702 GN=CHX17 PE=1 SV=1 && PF00999:Sodium/hydrogen exchanger family	HSF
834177	1468.4666374844	1348.77235498118	480.584402968878	288.854687601529	204.52239811787	153.407171619787	1099.27446514482	215.594752446395	2.35055386587909	9.49749580157671e-07	3.99220021019382e-05	AT5G41740	NC_003076.8	16688626	16693119	+	3851	protein_coding	Disease resistance protein (TIR-NBS-LRR class) family && sp|F4I594|RLM1A_ARATH Disease resistance protein RML1A OS=Arabidopsis thaliana OX=3702 GN=RLM1A PE=3 SV=1 && PF01582:TIR domain|PF00931:NB-ARC domain	NAC
827757	1302.58994870411	1528.25042930936	637.714607765659	369.0310837799	172.122810297218	211.980818965524	1156.18499525971	251.044904347547	2.20375662034805	9.50346737822156e-07	3.99220021019382e-05	VSR7	NC_003075.7	10875233	10878730	+	2424	protein_coding	VACUOLAR SORTING RECEPTOR 7 && sp|Q8L7E3|VSR7_ARATH Vacuolar-sorting receptor 7 OS=Arabidopsis thaliana OX=3702 GN=VSR7 PE=2 SV=2 && PF02225:PA domain	WRKY
824838	2348.7325012571	528.761751912942	833.29156479995	190.00707587477	220.722192028197	82.746898631279	1236.92860599	164.492055511415	2.91124817676975	9.64013619215758e-07	4.04170241212607e-05	SIB1	NC_003074.8	21006638	21008068	-	1431	protein_coding	sigma factor binding protein 1 && sp|Q9LDH1|SIB1_ARATH Sigma factor binding protein 1, chloroplastic OS=Arabidopsis thaliana OX=3702 GN=SIB1 PE=1 SV=1 && PF05678:VQ motif	-
839844	964.730680758983	1283.21449549604	1732.61124757302	3745.2261776472	3260.20852445318	4325.15249924393	1326.85214127601	3776.8624004481	-1.50890121916902	9.79974788254852e-07	4.10061185276387e-05	AT1G29670	NC_003070.9	10375599	10377871	+	1490	protein_coding	GDSL-like Lipase/Acylhydrolase superfamily protein && sp|Q9C7N4|GDL15_ARATH GDSL esterase/lipase At1g29670 OS=Arabidopsis thaliana OX=3702 GN=At1g29670 PE=2 SV=1 && PF00657:GDSL-like Lipase/Acylhydrolase	ERF
817295	663.506755121157	609.365677509427	834.127363761635	296.542835180277	282.483906311316	234.294589382947	702.333265464073	271.107110291513	1.37439653339006	9.83346171717135e-07	4.10671379807004e-05	AT2G27500	NC_003071.7	11752064	11754066	-	1990	protein_coding	Glycosyl hydrolase superfamily protein && sp|Q9ZQG9|E1314_ARATH Glucan endo-1,3-beta-glucosidase 14 OS=Arabidopsis thaliana OX=3702 GN=At2g27500 PE=2 SV=2 && PF00332:Glycosyl hydrolases family 17	ERF
817433	11236.8736043678	9749.85084015084	7054.14323662144	3313.59160644035	4205.87149396849	3139.7334458183	9346.95589371337	3553.06551540905	1.39539915197718	1.00146590264881e-06	4.1742654497591e-05	XBAT31	NC_003071.7	12378272	12380809	+	2064	protein_coding	hypothetical protein && sp|Q94B55|XB31_ARATH Putative E3 ubiquitin-protein ligase XBAT31 OS=Arabidopsis thaliana OX=3702 GN=XBAT31 PE=2 SV=1 && PF12796:Ankyrin repeats (3 copies)	-
823706	4654.72376982235	3169.34635445379	2282.56696436175	1285.01895244787	857.576590127903	859.080161070806	3368.87902954596	1000.55856788219	1.75156312078259	1.02326373382048e-06	4.25110890430524e-05	MPK3	NC_003074.8	16756571	16758874	+	1858	protein_coding	mitogen-activated protein kinase 3 && sp|Q39023|MPK3_ARATH Mitogen-activated protein kinase 3 OS=Arabidopsis thaliana OX=3702 GN=MPK3 PE=1 SV=2 && PF00069:Protein kinase domain	HB-other
839570	162.823743588014	301.996041234831	156.294405835096	1009.3439464099	572.0552224584	813.5228798019	207.038063552647	798.307349556735	-1.94835190729202	1.02386252842905e-06	4.25110890430524e-05	SHY2	NC_003070.9	1128149	1129689	-	1355	protein_coding	AUX/IAA transcriptional regulator family protein && sp|Q38822|IAA3_ARATH Auxin-responsive protein IAA3 OS=Arabidopsis thaliana OX=3702 GN=IAA3 PE=1 SV=1 && PF02309:AUX/IAA family	ARF
818289	930.13063524653	655.578594851412	1347.30792623623	338.278493464908	164.022913342055	224.067444608295	977.672385444723	242.122950471752	2.01460936019124	1.0315936120336e-06	4.27214628919419e-05	AT2G37130	NC_003071.7	15597921	15600154	-	1615	protein_coding	Peroxidase superfamily protein && sp|Q42580|PER21_ARATH Peroxidase 21 OS=Arabidopsis thaliana OX=3702 GN=PER21 PE=1 SV=1 && PF00141:Peroxidase	NAC
835949	271.712122112498	361.105586672253	306.738218938397	1250.97144174198	843.401770456367	726.127279000324	313.185309241049	940.166830399558	-1.58582645630178	1.03290968233103e-06	4.27214628919419e-05	AT5G58370	NC_003076.8	23593059	23596238	+	2313	protein_coding	P-loop containing nucleoside triphosphate hydrolases superfamily protein && sp|Q1GJX8|ENGB_RUEST Probable GTP-binding protein EngB OS=Ruegeria sp. (strain TM1040) OX=292414 GN=engB PE=3 SV=1 && PF01926:50S ribosome-binding GTPase	-
838823	559.706618583798	656.653313859365	285.843244896272	153.762951574958	90.1113536261905	102.271447746525	500.734392446478	115.381917649224	2.11806573504966	1.05625361119377e-06	4.36029615728567e-05	AT1G22180	NC_003070.9	7828326	7830424	-	1846	protein_coding	Sec14p-like phosphatidylinositol transfer family protein && sp|Q9UU99|YJX4_SCHPO CRAL-TRIO domain-containing protein C23B6.04c OS=Schizosaccharomyces pombe (strain 972 / ATCC 24843) OX=284812 GN=SPCC23B6.04c PE=1 SV=1 && PF00650:CRAL/TRIO domain	Nin-like
832494	144.506072434362	105.322462779407	86.0872930535555	15.3762951574958	24.2996908654896	21.3840299833642	111.971942755775	20.3533386687832	2.45589013109336	1.08115986115705e-06	4.45454464099756e-05	SOS3	NC_003076.8	8238428	8243443	-	4417	protein_coding	Calcium-binding EF-hand family protein && sp|O81223|CNBL4_ARATH Calcineurin B-like protein 4 OS=Arabidopsis thaliana OX=3702 GN=CBL4 PE=1 SV=3 && -	-
818024	977.960109925509	1372.41617315615	1382.411482627	4493.17310637967	2953.42492727638	2968.66120595139	1244.26258856955	3471.75307986915	-1.48021259512336	1.0844518156675e-06	4.45954840519514e-05	AT2G34590	NC_003071.7	14568802	14571143	-	1674	protein_coding	Transketolase family protein && sp|O64688|ODPB3_ARATH Pyruvate dehydrogenase E1 component subunit beta-3, chloroplastic OS=Arabidopsis thaliana OX=3702 GN=E1-BETA-2 PE=1 SV=1 && PF02780:Transketolase, C-terminal domain|PF02779:Transketolase, pyrimidine binding domain	NAC
835868	1692.34928491792	720.0617353286	1578.82423862297	347.06494784062	394.869976564205	217.55926156988	1330.4117529565	319.831395324902	2.05705147248924	1.09202806641562e-06	4.48211749018692e-05	CIPK21	NC_003076.8	23340746	23343489	-	2116	protein_coding	CBL-interacting protein kinase 21 && sp|Q94CG0|CIPKL_ARATH CBL-interacting serine/threonine-protein kinase 21 OS=Arabidopsis thaliana OX=3702 GN=CIPK21 PE=1 SV=1 && PF00069:Protein kinase domain|PF03822:NAF domain	bHLH
830779	2097.3733470931	1671.18805736712	1537.03429053872	643.607783020897	844.414257575762	638.731678198749	1768.53189833298	708.917906265136	1.31875792299737	1.10556998535106e-06	4.5234616014062e-05	ATAF2	NC_003076.8	2858849	2860558	-	1530	protein_coding	NAC (No Apical Meristem) domain transcriptional regulator superfamily protein && sp|Q9C598|NAC81_ARATH Protein ATAF2 OS=Arabidopsis thaliana OX=3702 GN=NAC081 PE=1 SV=1 && PF02365:No apical meristem (NAM) protein	NAC
844127	1600.76092914966	792.06790886146	851.67914195702	364.637856592044	165.03540046145	198.034712454634	1081.50265998938	242.569323169376	2.1573016104192	1.10631572754041e-06	4.5234616014062e-05	TGA7	NC_003070.9	29298243	29300945	+	1908	protein_coding	bZIP transcription factor family protein && sp|Q93ZE2|TGA7_ARATH Transcription factor TGA7 OS=Arabidopsis thaliana OX=3702 GN=TGA7 PE=1 SV=1 && PF14144:Seed dormancy control|PF00170:bZIP transcription factor	bZIP
6241304	772.395133645641	694.268479137725	372.766336911512	204.285064235302	125.548402805029	146.898988581372	613.14331656496	158.910818540568	1.94824678980917	1.11109741271513e-06	4.53437586717547e-05	AT5G41761	NC_003076.8	16711042	16712069	+	1028	protein_coding	hypothetical protein && - && -	-
814658	160.788446793164	60.1842644453756	184.711570532386	21.9661359392797	5.06243559697699	9.29740434059314	135.228093923642	12.1086586256166	3.49096978417451	1.12975018734917e-06	4.60174905533916e-05	AT2G01300	NC_003071.7	151057	151971	-	915	protein_coding	mediator of RNA polymerase II transcription subunit && - && -	-
843816	76.3236298068815	38.6898842863129	37.6109532758252	1.09830679696399	2.0249742387908	3.71896173623726	50.8748224563399	2.28074759066401	4.45405783519824	1.17464626881e-06	4.77556000118855e-05	AT1G74770	NC_003070.9	28089172	28094956	-	4501	protein_coding	zinc ion binding protein && sp|F4HVS0|BTSL2_ARATH Zinc finger protein BRUTUS-like At1g74770 OS=Arabidopsis thaliana OX=3702 GN=At1g74770 PE=2 SV=1 && PF14599:Zinc-ribbon|PF13639:Ring finger domain|PF01814:Hemerythrin HHE cation binding domain|PF05495:CHY zinc finger	Trihelix
826384	103.800136537359	92.4258346839696	151.279612064986	19.7695223453518	24.2996908654896	25.1029917196015	115.835194428771	23.0574016434809	2.32844743295022	1.21920393731123e-06	4.94734058947504e-05	UMAMIT17	NC_003075.7	5244865	5248394	+	1522	protein_coding	nodulin MtN21 /EamA-like transporter family protein && sp|Q501F8|WTR32_ARATH WAT1-related protein At4g08300 OS=Arabidopsis thaliana OX=3702 GN=At4g08300 PE=2 SV=1 && PF00892:EamA-like transporter family	ERF
835013	85.4824653837073	179.478074328174	104.474870210626	17.5729087514238	22.2747166266988	23.2435108514829	123.145136640836	21.0303787432018	2.54626473640998	1.22221783957888e-06	4.95021285743399e-05	AT5G49525	NC_003076.8	20096932	20097551	-	620	protein_coding	transmembrane protein && - && -	-
820253	308.347464419801	227.840429686065	260.769276045722	1145.53398923344	723.92829036771	639.661418632808	265.652390050529	836.374566077986	-1.65415328297198	1.23991763728708e-06	5.01244293823061e-05	AT3G10840	NC_003074.8	3390153	3393536	-	2980	protein_coding	alpha/beta-Hydrolases superfamily protein && sp|F4J4Y5|MD26A_ARATH Probable mediator of RNA polymerase II transcription subunit 26a OS=Arabidopsis thaliana OX=3702 GN=MED26A PE=3 SV=1 && -	-
829559	125.170752883286	231.064586709924	113.668658789161	20.8678291423158	36.4495362982343	14.875846944949	156.634666127457	24.0644041284997	2.70299967300863	1.35597413804325e-06	5.47130467053317e-05	UGT73B3	NC_003075.7	16343057	16344818	-	1762	protein_coding	UDP-glucosyl transferase 73B3 && sp|Q8W491|U73B3_ARATH UDP-glycosyltransferase 73B3 OS=Arabidopsis thaliana OX=3702 GN=UGT73B3 PE=2 SV=1 && PF00201:UDP-glucoronosyl and UDP-glucosyl transferase	ERF
819165	138.400182049812	899.539809656774	218.979327961471	25.2610563301717	42.5244590146067	52.9952047413809	418.973106556019	40.2602400287198	3.37700899277271	1.36891984772122e-06	5.51317700772677e-05	CYP76C2	NC_003071.7	18779321	18781973	-	2204	protein_coding	cytochrome P450%2C family 76%2C subfamily C%2C polypeptide 2 && sp|O64637|C76C2_ARATH Cytochrome P450 76C2 OS=Arabidopsis thaliana OX=3702 GN=CYP76C2 PE=2 SV=1 && PF00067:Cytochrome P450	MYB
817082	179.106117946815	125.742123930517	91.1020868236656	19.7695223453518	2.0249742387908	2.78922130217794	131.983442900333	8.19457262877351	4.02767828406894	1.43470780648229e-06	5.76731044455973e-05	RLP20	NC_003071.7	10826735	10829402	+	2016	protein_coding	receptor like protein 20 && sp|Q9SKK5|RLP20_ARATH Receptor-like protein 20 OS=Arabidopsis thaliana OX=3702 GN=RLP20 PE=3 SV=1 && PF13855:Leucine rich repeat	bHLH
822336	108.888378524484	118.219090874845	55.1627314712103	720.489258808376	359.432927385366	317.971228448285	94.0900669568465	465.964471547343	-2.31035879457565	1.46901843391796e-06	5.89419620607158e-05	CLC-B	NC_003074.8	10023931	10027198	+	2836	protein_coding	chloride channel B && sp|P92942|CLCB_ARATH Chloride channel protein CLC-b OS=Arabidopsis thaliana OX=3702 GN=CLC-B PE=1 SV=1 && PF00654:Voltage gated chloride channel	-
842923	310.382761214652	224.616272662205	71.0429117432254	32.9492039089196	18.2247681491172	24.1732512855422	202.013981873361	25.1157411145263	3.00856213296353	1.47528306123963e-06	5.90828846876302e-05	AT1G66090	NC_003070.9	24602033	24604763	+	1668	protein_coding	Disease resistance protein (TIR-NBS class) && sp|F4I594|RLM1A_ARATH Disease resistance protein RML1A OS=Arabidopsis thaliana OX=3702 GN=RLM1A PE=3 SV=1 && PF01582:TIR domain|PF00931:NB-ARC domain	NAC
837275	656.383216339181	760.90105763082	350.199764946017	157.05787196585	38.4745105370251	41.8383195326691	589.161346305339	79.1235673451815	2.89900631223817	1.49595475527316e-06	5.96993429031947e-05	ATOBGM	NC_003070.9	2344390	2346889	-	2219	protein_coding	GTP-binding protein Obg/CgtA && sp|F4HSD5|TRM32_ARATH Protein TRM32 OS=Arabidopsis thaliana OX=3702 GN=TRM32 PE=2 SV=1 && PF14309:Domain of unknown function (DUF4378)	MYB
832315	108.888378524484	191.299983415658	32.5961595057152	9.88476117267589	9.11238407455859	3.71896173623726	110.928173815286	7.57203566115724	3.87925487930442	1.49623807332147e-06	5.96993429031947e-05	AT5G22540	NC_003076.8	7481397	7482953	-	1557	protein_coding	transmembrane protein%2C putative (DUF247) && sp|Q9SD53|Y3720_ARATH UPF0481 protein At3g47200 OS=Arabidopsis thaliana OX=3702 GN=At3g47200 PE=2 SV=1 && PF03140:Plant protein of unknown function	CPP
821143	381.618149034408	196.673578455424	247.396492658762	1920.93858789001	1052.98660417121	725.197538566265	275.229406716198	1233.04091020916	-2.16331955215829	1.53181513132784e-06	6.10054612413421e-05	PnsL3	NC_003074.8	168408	169662	+	988	protein_coding	PsbQ-like 1 && sp|Q9SGH4|PNSL3_ARATH Photosynthetic NDH subunit of lumenal location 3, chloroplastic OS=Arabidopsis thaliana OX=3702 GN=PNSL3 PE=1 SV=1 && PF05757:Oxygen evolving enhancer protein 3 (PsbQ)	-
833830	4614.01783392535	890.942057593149	3193.58783259841	32504.3896561492	14947.3473436343	12740.2331679148	2899.51590803897	20063.9900558994	-2.79067778053835	1.54585690944913e-06	6.14506748485835e-05	RBCS1B	NC_003076.8	15383167	15385320	-	1894	protein_coding	Ribulose bisphosphate carboxylase (small chain) family protein && sp|P10796|RBS1B_ARATH Ribulose bisphosphate carboxylase small subunit 1B, chloroplastic OS=Arabidopsis thaliana OX=3702 GN=RBCS-1B PE=1 SV=1 && PF12338:Ribulose-1,5-bisphosphate carboxylase small subunit|PF00101:Ribulose bisphosphate carboxylase, small chain	M-type_MADS
830293	219.812053843819	68.7820165090006	62.6849221263754	10.9830679696399	10.124871193954	1.85948086811863	117.092997493065	7.6558066772375	3.94597958425807	1.59149106709691e-06	6.31477767953832e-05	BHLH101	NC_003076.8	1138410	1139633	-	1083	protein_coding	basic helix-loop-helix (bHLH) DNA-binding superfamily protein && sp|Q9FYE6|BH101_ARATH Transcription factor bHLH101 OS=Arabidopsis thaliana OX=3702 GN=BHLH101 PE=1 SV=1 && PF00010:Helix-loop-helix DNA-binding domain	bHLH
835587	4060.4171057261	3465.96880064886	2371.99745326204	1323.4596903416	892.001152187346	1238.41425816701	3299.461119879	1151.29170023199	1.51890481567318	1.67432487160757e-06	6.6311914564443e-05	PDC2	NC_003076.8	22310553	22312832	-	2280	protein_coding	pyruvate decarboxylase-2 && sp|Q9FFT4|PDC2_ARATH Pyruvate decarboxylase 2 OS=Arabidopsis thaliana OX=3702 GN=PDC2 PE=2 SV=1 && PF02776:Thiamine pyrophosphate enzyme, N-terminal TPP binding domain|PF00205:Thiamine pyrophosphate enzyme, central domain|PF02775:Thiamine pyrophosphate enzyme, C-terminal TPP binding domain	NF-YC
825818	188.264953523641	56.9601074215161	117.011854635901	3.29492039089196	16.1997939103264	12.0866256427711	120.745638527019	10.5271133146631	3.51268349357688	1.69306584259555e-06	6.68034152487336e-05	MSRB4	NC_003075.7	2441241	2442785	+	908	protein_coding	methionine sulfoxide reductase B4 && sp|Q9M0Z5|MSRB4_ARATH Peptide methionine sulfoxide reductase B4 OS=Arabidopsis thaliana OX=3702 GN=MSRB4 PE=2 SV=1 && PF01641:SelR domain	STAT
828134	1016.63074902766	1038.17856168273	1064.8078771867	2292.16628526384	1930.81293668703	2675.79296922271	1039.8723959657	2299.59073039119	-1.14499162373728	1.69426723924276e-06	6.68034152487336e-05	AT4G02930	NC_003075.7	1295375	1298500	-	1887	protein_coding	GTP binding Elongation factor Tu family protein && sp|Q9ZT91|EFTM_ARATH Elongation factor Tu, mitochondrial OS=Arabidopsis thaliana OX=3702 GN=TUFA PE=1 SV=1 && PF00009:Elongation factor Tu GTP binding domain|PF03143:Elongation factor Tu C-terminal domain|PF03144:Elongation factor Tu domain 2	LBD
826594	246.270912176871	274.053347028049	337.662780520742	1189.466261112	739.115597158641	695.445844676367	285.995679908554	874.675900982336	-1.61171183045755	1.69607105704648e-06	6.68034152487336e-05	AT4G10030	NC_003075.7	6270241	6273442	-	1736	protein_coding	alpha/beta-Hydrolases superfamily protein && - && PF12697:Alpha/beta hydrolase family	ERF
837730	508.824198712544	621.187586596912	623.506025417014	1242.18498736627	1206.88464631932	1355.56155285848	584.505936908823	1268.21039551469	-1.11739899549676	1.70637727231657e-06	6.70862537134571e-05	AT1G11820	NC_003070.9	3991027	3993707	-	2092	protein_coding	O-Glycosyl hydrolases family 17 protein && sp|O65399|E131_ARATH Glucan endo-1,3-beta-glucosidase 1 OS=Arabidopsis thaliana OX=3702 GN=At1g11820 PE=2 SV=3 && PF07983:X8 domain|PF00332:Glycosyl hydrolases family 17	C2H2
843133	1491.87255062518	2182.75430515282	1211.07269548157	266.888551662249	609.51724587603	414.664233590454	1628.56651708652	430.356677042911	1.91954523130902	1.71895802467995e-06	6.73428627546248e-05	FKF1	NC_003070.9	25508639	25510907	+	2168	protein_coding	flavin-binding%2C kelch repeat%2C f box 1 && sp|Q9C9W9|ADO3_ARATH Adagio protein 3 OS=Arabidopsis thaliana OX=3702 GN=ADO3 PE=1 SV=1 && PF13415:Galactose oxidase, central domain|PF13418:Galactose oxidase, central domain|PF13426:PAS domain	NF-YA
837551	538.336002237871	617.963429573053	865.05192534398	226.251200174581	154.910529267496	254.748878932252	673.783785718301	211.970202791443	1.66861177510442	1.719178644812e-06	6.73428627546248e-05	AT1G10140	NC_003070.9	3322554	3323735	-	1182	protein_coding	Uncharacterized conserved protein UCP031279 && - && -	-
835695	818.18931152977	607.216239493521	1162.59635570384	324.000505104376	209.584833714847	172.001980300973	862.667302242378	235.195773040066	1.87634228007351	1.74065315989876e-06	6.80598556109048e-05	AT5G55970	NC_003076.8	22667220	22669631	+	2331	protein_coding	RING/U-box superfamily protein && sp|Q9LN71|RING1_ARATH E3 ubiquitin-protein ligase At1g12760 OS=Arabidopsis thaliana OX=3702 GN=At1g12760 PE=1 SV=1 && PF13639:Ring finger domain	bZIP
836210	255.429747753697	188.075826391799	153.787008950041	571.119534421273	855.551615889112	524.373604809453	199.097527698512	650.348251706613	-1.70868287013998	1.7679430545246e-06	6.90012101971365e-05	MYB34	NC_003076.8	24494291	24496371	+	1777	protein_coding	myb domain protein 34 && sp|O64399|MYB34_ARATH Transcription factor MYB34 OS=Arabidopsis thaliana OX=3702 GN=MYB34 PE=1 SV=1 && PF00249:Myb-like DNA-binding domain	MYB
816164	96.6765977553833	112.845495835079	188.890565340811	411.865048861495	518.393405130444	1370.43739980343	132.804219643758	766.898617931789	-2.52855799702529	1.82978989021369e-06	7.12854261040419e-05	AT2G16630	NC_003071.7	7209108	7211134	+	1520	protein_coding	Pollen Ole e 1 allergen and extensin family protein && - && PF01190:Pollen proteins Ole e I like	-
814950	134.329588460112	73.0808925408132	40.1183501608803	6.58984078178392	4.04994847758159	0	82.5096103872683	3.54659641978851	4.56638198486448	1.84735720093443e-06	7.18394378174972e-05	AT2G04135	NC_003071.7	1391930	1392938	-	858	pseudogene	hypothetical protein && - && PF14223:gag-polypeptide of LTR copia-type	NAC
834436	312.418058009502	188.075826391799	424.585872535983	2343.78670472115	909.213433217068	1111.96955913494	308.359918979094	1454.98989902439	-2.23728750339822	1.89463689973965e-06	7.35448023323893e-05	FLA13	NC_003076.8	17760865	17762089	+	1225	protein_coding	FASCICLIN-like arabinogalactan protein 13 precursor && sp|Q9FFH6|FLA13_ARATH Fasciclin-like arabinogalactan protein 13 OS=Arabidopsis thaliana OX=3702 GN=FLA13 PE=1 SV=1 && PF02469:Fasciclin domain	HSF
834912	445.729998072188	184.851669367939	522.374351053128	29.6542835180277	36.4495362982343	96.6930051421687	384.318672831085	54.2656083194769	2.82116335341567	1.90536279661923e-06	7.38276494444554e-05	AT5G48560	NC_003076.8	19683809	19687187	+	2243	protein_coding	basic helix-loop-helix (bHLH) DNA-binding superfamily protein && sp|Q9FJL4|BH078_ARATH Transcription factor bHLH78 OS=Arabidopsis thaliana OX=3702 GN=BHLH78 PE=1 SV=1 && PF00010:Helix-loop-helix DNA-binding domain	bHLH
825264	102.782488139934	166.581446232736	165.488194413631	26.3593631271357	40.4994847758159	26.9624725877201	144.950709595434	31.2737734968906	2.21278709226217	1.93724141647205e-06	7.47960206084842e-05	AT3G60930	NC_003074.8	22514027	22516871	+	2343	pseudogene	hypothetical protein && sp|Q9LEX8|Y3093_ARATH Uncharacterized protein At3g60930, chloroplastic OS=Arabidopsis thaliana OX=3702 GN=At3g60930 PE=1 SV=1 && -	HSF
826551	6454.94378486733	4253.73783347851	4835.09699334776	27194.0762928283	14629.4263881441	12184.2483883473	5181.2595372312	18002.5836897733	-1.79681322512705	1.93732355624323e-06	7.47960206084842e-05	ATPD	NC_003075.7	6100714	6101864	+	1151	protein_coding	F-type H+-transporting ATPase subunit delta && sp|Q9SSS9|ATPD_ARATH ATP synthase subunit delta, chloroplastic OS=Arabidopsis thaliana OX=3702 GN=ATPD PE=1 SV=1 && PF00213:ATP synthase delta (OSCP) subunit	-
819314	862.965841016474	707.165107233163	514.016361436278	242.725802129041	258.184215445827	256.608359800371	694.715769895305	252.506125791746	1.45947117310515	1.95193357564445e-06	7.52247865974573e-05	ABCB4	NC_003071.7	19309643	19315343	-	5046	protein_coding	ATP binding cassette subfamily B4 && sp|O80725|AB4B_ARATH ABC transporter B family member 4 OS=Arabidopsis thaliana OX=3702 GN=ABCB4 PE=1 SV=1 && -	ERF
3766766	25.4412099356272	44.0634793260785	77.7293034367055	183.417235092986	396.894950802996	274.273428047498	49.0779975661371	284.861871314493	-2.53216848500767	1.96894824550689e-06	7.57445215735678e-05	AT1G20390	NC_003070.9	7065494	7071561	+	6068	pseudogene	hypothetical protein && sp|Q8I7P9|POL5_DROME Retrovirus-related Pol polyprotein from transposon opus OS=Drosophila melanogaster OX=7227 GN=pol PE=4 SV=1 && -	NAC
825448	25.4412099356272	61.2589834533287	55.9985304328954	1.09830679696399	2.0249742387908	0	47.5662412739504	1.04109367858493	5.54394888631769	1.97591924865298e-06	7.58767130439802e-05	AT3G62730	NC_003074.8	23207854	23209533	-	1344	protein_coding	desiccation-like protein && sp|P22242|DRPE_CRAPL Desiccation-related protein PCC13-62 OS=Craterostigma plantagineum OX=4153 PE=2 SV=1 && PF13668:Ferritin-like domain	-
832220	3288.02197208046	3476.71599072839	2479.81551931941	866.564062804586	1159.29775170773	1418.78390237451	3081.51782737609	1148.21523896228	1.42388205279322	1.9950652701862e-06	7.64751269461016e-05	AT5G20950	NC_003076.8	7107272	7111453	-	2514	protein_coding	Glycosyl hydrolase family protein && sp|A7LXU3|BGH3B_BACO1 Beta-glucosidase BoGH3B OS=Bacteroides ovatus (strain ATCC 8483 / DSM 1896 / JCM 5824 / NCTC 11153) OX=411476 GN=BACOVA_02659 PE=1 SV=1 && PF00933:Glycosyl hydrolase family 3 N terminal domain|PF01915:Glycosyl hydrolase family 3 C-terminal domain	C2H2
827438	434.535865700512	600.767925445802	493.121387394153	1693.58908091847	1132.97308660345	1212.38152601335	509.475059513489	1346.31456451176	-1.40199696439953	2.04335864029248e-06	7.81866962076976e-05	GATL6	NC_003075.7	944324	947249	-	2926	protein_coding	galacturonosyltransferase 6 && sp|O04253|GATL6_ARATH Probable galacturonosyltransferase-like 6 OS=Arabidopsis thaliana OX=3702 GN=GATL6 PE=2 SV=1 && PF01501:Glycosyl transferase family 8	MIKC_MADS
817903	370.424016662732	465.353330443707	491.449789470783	192.203689468698	157.947990625682	154.336912053846	442.409045525741	168.162864049409	1.39667940144019	2.05567395582851e-06	7.85179664338342e-05	AT2G33390	NC_003071.7	14150993	14153118	+	1337	protein_coding	hypothetical protein && - && -	-
821400	303.259222432676	238.587619765596	199.755951842716	43.9322718785595	83.0239437904227	66.0115708182113	247.200931346996	64.3225954957312	1.94000301409153	2.06894904752378e-06	7.88846540926208e-05	MKS1	NC_003074.8	6429534	6430517	-	981	protein_coding	MAP kinase substrate 1 && sp|Q8LGD5|MKS1_ARATH Protein MKS1 OS=Arabidopsis thaliana OX=3702 GN=MKS1 PE=1 SV=2 && PF05678:VQ motif	MYB_related
838723	3945.42283681706	1745.34366891589	1415.00764213271	687.540054899456	511.305995294676	350.512143640361	2368.59138262189	516.452731278165	2.19757242328852	2.0875091250287e-06	7.94511894997626e-05	WAK2	NC_003070.9	7444749	7448483	+	3585	protein_coding	wall-associated kinase 2 && sp|Q9LMP1|WAK2_ARATH Wall-associated receptor kinase 2 OS=Arabidopsis thaliana OX=3702 GN=WAK2 PE=1 SV=1 && -	WRKY
840076	185.212008331366	148.311223097533	278.321054241107	543.661864497174	699.62859950222	667.553631654588	203.948095223335	636.948031884661	-1.64092279912746	2.11394949974113e-06	8.03151149760056e-05	AT-IE	NC_003070.9	11434060	11436607	-	2008	protein_coding	histidine biosynthesis bifunctional protein (HISIE) && sp|O82768|HIS2_ARATH Histidine biosynthesis bifunctional protein hisIE, chloroplastic OS=Arabidopsis thaliana OX=3702 GN=HISN2 PE=1 SV=1 && PF01503:Phosphoribosyl-ATP pyrophosphohydrolase|PF01502:Phosphoribosyl-AMP cyclohydrolase	-
828967	1759.51407914798	1933.41949530769	692.041540275184	358.04801581026	415.119718952113	313.322526277989	1461.65837157695	362.163420346787	2.01270381240123	2.12359182372861e-06	8.05389082829653e-05	HAE	NC_003075.7	14077676	14081457	+	3710	protein_coding	Leucine-rich receptor-like protein kinase family protein && sp|P47735|RLK5_ARATH Receptor-like protein kinase 5 OS=Arabidopsis thaliana OX=3702 GN=RLK5 PE=1 SV=1 && PF00069:Protein kinase domain|PF08263:Leucine rich repeat N-terminal domain|PF13855:Leucine rich repeat	NAC
818709	4012.58763104712	2379.42788360824	1338.11413765769	719.390952011412	578.130145174773	659.185967748054	2576.70988410435	652.235688311413	1.98198611165107	2.13121174947399e-06	8.0685346409539e-05	TCH3	NC_003071.7	17137037	17139700	+	2548	protein_coding	Calcium-binding EF hand family protein && sp|P25071|CML12_ARATH Calmodulin-like protein 12 OS=Arabidopsis thaliana OX=3702 GN=CML12 PE=1 SV=3 && PF13833:EF-hand domain pair|PF13499:EF-hand domain pair	HSF
824796	669.612645505707	386.898842863129	425.421671497668	4970.93656305901	1918.66309125428	1256.07932641413	493.977719955501	2715.22632690914	-2.45851354023343	2.15061904819991e-06	8.12767402969353e-05	AT3G56290	NC_003074.8	20878446	20879783	-	1061	protein_coding	potassium transporter && - && -	-
820934	561.741915378648	577.124107270833	482.256000892248	1339.93429229606	1040.83675873847	1490.37391579708	540.374007847243	1290.38165561054	-1.25624647781791	2.21285421489602e-06	8.3481772542984e-05	PUM24	NC_003074.8	5723222	5727664	-	2265	protein_coding	pumilio 24 && sp|Q9LRZ3|PUM24_ARATH Pumilio homolog 24 OS=Arabidopsis thaliana OX=3702 GN=APUM24 PE=1 SV=1 && PF08144:CPL (NUC119) domain	-
832254	3099.75701855682	7579.99316309346	6084.61644106684	1348.72074667178	1632.12923646538	581.087771287071	5588.12220757237	1187.31258480808	2.23479525187025	2.22504135783185e-06	8.37942768196817e-05	AT5G21940	NC_003076.8	7249014	7250770	-	1644	protein_coding	hybrid signal transduction histidine kinase M-like protein && - && -	FAR1
838947	5295.84226020015	10904.0990546925	3722.64857534501	1882.49784999627	1112.72334421554	568.071405210241	6640.86329674589	1187.76419980735	2.48326682361424	2.33860498778316e-06	8.79168032710217e-05	AT1G23390	NC_003070.9	8308965	8310916	-	1952	protein_coding	Kelch repeat-containing F-box family protein && sp|Q9LDE3|FBK9_ARATH F-box/kelch-repeat protein At1g23390 OS=Arabidopsis thaliana OX=3702 GN=At1g23390 PE=2 SV=1 && -	-
827628	2445.40909901248	2134.39194979493	1309.6969729604	767.716451077827	636.854398099706	474.16762137025	1963.16600725594	626.246156849261	1.64853860371122	2.34767690693966e-06	8.81035532943474e-05	AT4G18930	NC_003075.7	10370433	10372045	+	1070	protein_coding	RNA ligase/cyclic nucleotide phosphodiesterase family protein && sp|O04147|CPD_ARATH Cyclic phosphodiesterase OS=Arabidopsis thaliana OX=3702 GN=At4g18930 PE=1 SV=1 && PF07823:Cyclic phosphodiesterase-like protein	-
837826	743.900978517739	465.353330443707	626.013422302069	170.237553529418	251.096805610059	204.542895493049	611.755910421172	208.625751544175	1.55181454178612	2.39195275373146e-06	8.96084778561946e-05	PP2-A12	NC_003070.9	4326739	4328616	-	1535	protein_coding	phloem protein 2-A12 && sp|Q9LN77|P2A12_ARATH F-box protein PP2-A12 OS=Arabidopsis thaliana OX=3702 GN=P2A12 PE=2 SV=1 && PF14299:Phloem protein 2	GRAS
819264	213.706163459268	212.794363574721	279.992652164477	706.211270447844	514.343456652862	621.066609951622	235.497726399489	613.873779017443	-1.3807820898435	2.45422253417784e-06	9.17810817398286e-05	ARF11	NC_003071.7	19104632	19108486	+	2721	protein_coding	auxin response factor 11 && sp|Q9ZPY6|ARFK_ARATH Auxin response factor 11 OS=Arabidopsis thaliana OX=3702 GN=ARF11 PE=2 SV=3 && PF02309:AUX/IAA family|PF06507:Auxin response factor|PF02362:B3 DNA binding domain	ARF
824355	1802.25531183983	2294.52508197994	1204.38630378809	716.09603162052	411.069770474532	394.209944041149	1767.05556586929	507.125248712067	1.80121812619033	2.47143083916323e-06	9.22638859017005e-05	CAM9	NC_003074.8	19267951	19269658	-	1027	protein_coding	calmodulin 9 && sp|Q9S744|CML9_ARATH Calmodulin-like protein 9 OS=Arabidopsis thaliana OX=3702 GN=CML9 PE=1 SV=1 && PF13499:EF-hand domain pair	HSF
821353	239.147373394895	169.805603256595	294.201234513122	61.5051806299833	19.2372552685126	13.9461065108897	234.384737054871	31.5628474697952	2.89985353653488	2.53724647603543e-06	9.4543452660758e-05	AT3G18250	NC_003074.8	6258060	6258426	-	367	protein_coding	Putative membrane lipoprotein && - && -	-
829327	28.4941551279024	46.2129173419848	19.2233761187551	0	0	0	31.3101495295475	0	7.39331787286434	2.54130122916507e-06	9.4543452660758e-05	CYP82C2	NC_003075.7	15462350	15464563	+	1835	protein_coding	cytochrome P450%2C family 82%2C subfamily C%2C polypeptide 2 && sp|O49394|C82C2_ARATH Xanthotoxin 5-hydroxylase CYP82C2 OS=Arabidopsis thaliana OX=3702 GN=CYP82C2 PE=1 SV=2 && PF00067:Cytochrome P450	G2-like
836335	75.3059814094565	70.9314545249069	69.3713138198554	13.1796815635678	10.124871193954	4.64870217029657	71.8695832514063	9.31775164260613	2.95927182987116	2.55873210637033e-06	9.50272377082104e-05	AT5G62150	NC_003076.8	24958125	24958813	+	689	protein_coding	peptidoglycan-binding LysM domain-containing protein && - && -	TCP
828712	513.912440699669	1099.43754513606	335.991182597372	162.54940595067	109.348608894703	128.304179900185	649.780389477699	133.400731581853	2.28407493382571	2.61426279590801e-06	9.69218742261853e-05	AT4G26060	NC_003075.7	13214721	13216586	-	1008	protein_coding	Ribosomal protein L18ae family && - && -	-
831772	1255.77812242256	993.040363348697	895.976486926326	4561.26812779144	2897.73813570963	2249.04210998948	1048.26499089919	3236.01612449685	-1.62623556307351	2.64464188747866e-06	9.78791082010636e-05	AT5G02830	NC_003076.8	644279	648538	-	2855	protein_coding	Tetratricopeptide repeat (TPR)-like superfamily protein && sp|Q8GYL7|PP361_ARATH Pentatricopeptide repeat-containing protein At5g02830, chloroplastic OS=Arabidopsis thaliana OX=3702 GN=At5g02830 PE=2 SV=3 && PF13041:PPR repeat family|PF13812:Pentatricopeptide repeat domain	-
818598	469.135911212965	233.21402472583	222.322523808211	42.8339650815955	91.1238407455859	45.5572812689064	308.224153249002	59.8383623653626	2.36432526531666	2.65747808330076e-06	9.8184895931384e-05	AT2G40095	NC_003071.7	16742896	16745152	+	2076	protein_coding	Alpha/beta hydrolase related protein && - && -	TALE
838694	3801.93441278013	3527.22778410219	3227.85559002749	1611.21607114617	947.687943754093	691.72688294013	3519.00592896994	1083.54363261346	1.69972355094628	2.66392072446281e-06	9.82538183355992e-05	AT1G21000	NC_003070.9	7337605	7339452	+	1423	protein_coding	PLATZ transcription factor family protein && sp|Q1G3Q4|RITF1_ARATH Protein RGF1 INDUCIBLE TRANSCRIPTION FACTOR 1 OS=Arabidopsis thaliana OX=3702 GN=RITF1 PE=1 SV=1 && PF04640:PLATZ transcription factor	Trihelix
819144	36.6353423073031	128.966280954376	83.5798961685005	1.09830679696399	2.0249742387908	9.29740434059314	83.0605064767266	4.14022845878264	4.29972495426499	2.67975453811179e-06	9.86682863037869e-05	AT2G45360	NC_003071.7	18698592	18699514	+	829	protein_coding	ankyrin repeat/KH domain protein (DUF1442) && - && PF07279:Protein of unknown function (DUF1442)	-
818060	274.765067304774	145.087066073673	106.982267095681	31.8508971119556	6.07492271637239	21.3840299833642	175.611466824709	19.7699499372308	3.15359766187694	2.68618171672626e-06	9.87355765945992e-05	CAT5	NC_003071.7	14743997	14746124	-	2128	protein_coding	cationic amino acid transporter 5 && sp|O64759|CAAT5_ARATH Cationic amino acid transporter 5 OS=Arabidopsis thaliana OX=3702 GN=CAT5 PE=1 SV=1 && PF13520:Amino acid permease|PF13906:C-terminus of AA_permease	FAR1
832530	845.665818260247	1167.1448426371	1009.64514571549	399.783674094891	471.818997638256	425.821118799166	1007.48526887095	432.474596844104	1.21986859096979	2.70100714701787e-06	9.89568483149404e-05	TIP	NC_003076.8	8416375	8419076	-	2254	protein_coding	TCV-interacting protein && sp|Q9LKG8|NAC91_ARATH NAC domain-containing protein 91 OS=Arabidopsis thaliana OX=3702 GN=NAC091 PE=1 SV=1 && PF02365:No apical meristem (NAM) protein	NAC
843621	2097.3733470931	2842.63177603604	1260.38483422099	683.1468277116	509.281021055885	272.413947179379	2066.79665245004	488.280598648955	2.08194940421657	2.70142146243152e-06	9.89568483149404e-05	AT1G72900	NC_003070.9	27432178	27433782	+	1380	protein_coding	Toll-Interleukin-Resistance (TIR) domain-containing protein && sp|Q9SSN3|TIR_ARATH Toll/interleukin-1 receptor-like protein OS=Arabidopsis thaliana OX=3702 GN=TIR PE=1 SV=1 && PF01582:TIR domain|PF00931:NB-ARC domain	NF-YA
819142	544.441892622422	570.675793223115	860.03713157387	1861.63002085396	1634.15421070417	1577.76951659866	658.384939139802	1691.18458271893	-1.36020615610804	2.73242650787263e-06	9.99220910016931e-05	AT2G45340	NC_003071.7	18691664	18694725	+	2410	protein_coding	Leucine-rich repeat protein kinase family protein && sp|Q9LMB9|CRK1_ARATH Cysteine-rich receptor-like protein kinase 1 OS=Arabidopsis thaliana OX=3702 GN=CRK1 PE=2 SV=2 && PF08263:Leucine rich repeat N-terminal domain|PF13855:Leucine rich repeat|PF07714:Protein tyrosine kinase	GRAS
826738	1089.90143364227	1437.97403264129	1140.86558270003	430.536264409883	459.669152205511	212.910559399583	1222.91368299453	367.705325338326	1.73426123237605	2.75081203662484e-06	0.000100423352343859	RHA1B	NC_003075.7	6905848	6906856	+	1009	protein_coding	RING-H2 finger A1B && sp|Q9SUS5|RHA1B_ARATH E3 ubiquitin-protein ligase RHA1B OS=Arabidopsis thaliana OX=3702 GN=RHA1B PE=2 SV=1 && PF13639:Ring finger domain	C2H2
824783	625.853764416429	969.396545173728	598.432056566464	266.888551662249	273.371522236758	258.467840668489	731.22745538554	266.242638189165	1.45714858690463	2.76760662333518e-06	0.000100864930011058	CAN	NC_003074.8	20842145	20844537	+	1501	protein_coding	Ca-2+ dependent nuclease && sp|F4IZC5|CAN1_ARATH Staphylococcal-like nuclease CAN1 OS=Arabidopsis thaliana OX=3702 GN=CAN1 PE=1 SV=1 && PF00565:Staphylococcal nuclease homologue	C2H2
3769766	26.4588583330523	10.7471900795313	25.9097678122352	124.108668056931	117.448505849866	105.060669048703	21.0386054082729	115.539280985166	-2.44958520700227	2.82400074032707e-06	0.000102745762528578	AT3G61898	NC_003074.8	22922550	22922940	+	305	protein_coding	transmembrane protein && - && -	-
839295	5283.63047943105	1448.72122272083	1912.30802433529	602.970431533229	472.831484757651	662.904929484291	2881.55324216239	579.568948591724	2.31372159947167	2.83038141020586e-06	0.000102803667261386	GSTF7	NC_003070.9	658578	659980	-	1213	protein_coding	glutathione S-transferase 7 && sp|Q9SRY5|GSTF7_ARATH Glutathione S-transferase F7 OS=Arabidopsis thaliana OX=3702 GN=GSTF7 PE=2 SV=3 && PF00043:Glutathione S-transferase, C-terminal domain|PF02798:Glutathione S-transferase, N-terminal domain	CAMTA
839720	768.324540055941	854.401611322742	862.544528458925	304.230982759025	404.994847758159	376.544875794022	828.42355994587	361.923568770402	1.19428271462022	2.83945369659528e-06	0.000102958974748504	AT1G28260	NC_003070.9	9875527	9879433	-	3543	protein_coding	Telomerase activating protein Est1 && sp|Q9FZ99|SMG7L_ARATH Protein SMG7L OS=Arabidopsis thaliana OX=3702 GN=SMG7L PE=2 SV=1 && PF10374:Telomerase activating protein Est1|PF10373:Est1 DNA/RNA binding domain	-
822148	991.189539092035	836.131388187539	350.199764946017	200.99014384441	155.923016386891	171.072239866914	725.840230741864	175.995133366072	2.04389414683651	2.85985288963904e-06	0.00010352378099324	AT3G25610	NC_003074.8	9308744	9313599	-	4053	protein_coding	ATPase E1-E2 type family protein / haloacid dehalogenase-like hydrolase family protein && sp|Q9LI83|ALA10_ARATH Phospholipid-transporting ATPase 10 OS=Arabidopsis thaliana OX=3702 GN=ALA10 PE=3 SV=1 && PF16212:Phospholipid-translocating P-type ATPase C-terminal|PF13246:Cation transport ATPase (P-type)|PF16209:Phospholipid-translocating ATPase N-terminal	MYB_related
832691	859.912895824199	724.360611360413	353.542960792757	172.434167123346	128.585864163216	196.175231586515	645.938822659123	165.731754291026	1.96174613663587	2.89359287057596e-06	0.000104568795555191	AT5G26220	NC_003076.8	9162969	9164884	-	1220	protein_coding	ChaC-like family protein && sp|Q8GY54|GCT21_ARATH Gamma-glutamylcyclotransferase 2-1 OS=Arabidopsis thaliana OX=3702 GN=GGCT2;1 PE=1 SV=1 && PF04752:ChaC-like protein	-
842218	1233.38985767921	398.720751950613	665.295973501264	6689.78670030765	3098.21058534992	2444.28760114194	765.802194377028	4077.42829559983	-2.41255091248655	2.95019069728324e-06	0.000106434947072071	RXW8	NC_003070.9	21729913	21738808	+	3344	protein_coding	GDSL-like lipase/acylhydrolase superfamily protein && sp|F4IBD7|CSCLA_ARATH CSC1-like protein RXW8 OS=Arabidopsis thaliana OX=3702 GN=RXW8 PE=2 SV=1 && -	bHLH
817746	4570.25895283607	1568.01503260362	1239.48986017886	535.973716918426	488.018791548582	457.432293557183	2459.25461520618	493.808267341397	2.31619261185668	3.02990055258186e-06	0.000109127257150541	SOBIR1	NC_003071.7	13554870	13556977	+	2084	protein_coding	Leucine-rich repeat protein kinase family protein && sp|Q9SKB2|SBIR1_ARATH Leucine-rich repeat receptor-like serine/threonine/tyrosine-protein kinase SOBIR1 OS=Arabidopsis thaliana OX=3702 GN=SOBIR1 PE=1 SV=1 && PF00069:Protein kinase domain|PF13855:Leucine rich repeat	STAT
828711	40.7059358970035	78.4544875805788	96.9526795554606	2.19661359392797	7.08740983576779	0	72.0377010110143	3.09467447656525	4.5530439765518	3.06271639531266e-06	0.000110124405597624	PIRL8	NC_003075.7	13210230	13213477	+	1772	protein_coding	plant intracellular ras group-related LRR 8 && sp|Q8RWE5|PIRL8_ARATH Plant intracellular Ras-group-related LRR protein 8 OS=Arabidopsis thaliana OX=3702 GN=PIRL8 PE=2 SV=1 && PF13855:Leucine rich repeat	-
827320	347.018103521955	346.059520560909	178.860977800591	66.9967146148032	10.124871193954	17.665068247127	290.646200627818	31.5955513519614	3.20676085564703	3.07223458590339e-06	0.000110281919098666	AT4G16260	NC_003075.7	9199972	9201643	-	1445	protein_coding	Glycosyl hydrolase superfamily protein && sp|Q8VZJ2|BGNEM_ARATH Probable glucan endo-1,3-beta-glucosidase At4g16260 OS=Arabidopsis thaliana OX=3702 GN=At4g16260 PE=1 SV=1 && PF00332:Glycosyl hydrolases family 17	FAR1
823891	780.536320825042	631.934776676443	863.38032742061	1637.57543427331	1653.39146597269	2229.51756087424	758.617141640699	1840.16148704008	-1.2781168608363	3.1274736224504e-06	0.000111990698924077	AT3G47370	NC_003074.8	17453423	17454730	-	910	protein_coding	Ribosomal protein S10p/S20e family protein && sp|Q9STY6|RS202_ARATH 40S ribosomal protein S20-2 OS=Arabidopsis thaliana OX=3702 GN=RPS20B PE=2 SV=1 && PF00338:Ribosomal protein S10p/S20e	NAC
817495	639.083193582955	605.066801477615	269.127265662572	142.779883605318	119.473480088657	66.9413112522706	504.42575357438	109.731558315415	2.20162985241944	3.13027202806514e-06	0.000111990698924077	GSTU4	NC_003071.7	12626478	12627891	-	1177	protein_coding	glutathione S-transferase tau 4 && sp|Q9ZW27|GSTU4_ARATH Glutathione S-transferase U4 OS=Arabidopsis thaliana OX=3702 GN=GSTU4 PE=1 SV=1 && PF02798:Glutathione S-transferase, N-terminal domain|PF13410:Glutathione S-transferase, C-terminal domain	-
817763	122.11780769101	68.7820165090006	53.4911335478403	3.29492039089196	13.1623325521402	5.57844260435589	81.4636525826171	7.34523184912934	3.46668653710968	3.148857559762e-06	0.000112468180329203	AT2G32030	NC_003071.7	13632468	13633551	-	1084	protein_coding	Acyl-CoA N-acyltransferases (NAT) superfamily protein && sp|O31633|YJCK_BACSU Putative [ribosomal protein S5]-alanine N-acetyltransferase OS=Bacillus subtilis (strain 168) OX=224308 GN=yjcK PE=3 SV=1 && PF13302:Acetyltransferase (GNAT) domain	-
830844	155.700204806038	167.656165240689	153.787008950041	426.143037222027	336.145723639272	484.394766144903	159.047792998923	415.561175668734	-1.38623713694512	3.17054007074327e-06	0.000113054506907932	AT5G09840	NC_003076.8	3058907	3062190	+	3115	protein_coding	Putative endonuclease or glycosyl hydrolase && - && PF12872:OST-HTH/LOTUS domain|PF14418:OST-HTH Associated domain|PF01936:NYN domain	bHLH
818912	1647.57275543122	1096.2133881122	898.483883811381	314.1157439317	134.660786879588	391.420722738971	1214.09000911826	280.06575118342	2.11566692355083	3.27235579213626e-06	0.000116491524766164	IPMI2	NC_003071.7	17920647	17921844	+	1198	protein_coding	isopropylmalate isomerase 2 && sp|Q9ZW84|LEUD1_ARATH 3-isopropylmalate dehydratase small subunit 2 OS=Arabidopsis thaliana OX=3702 GN=SSU2 PE=1 SV=1 && PF00694:Aconitase C-terminal domain	-
822428	768.324540055941	813.562289020523	949.467620474166	2534.89208739288	1654.40395309208	1960.82257543109	843.784816516877	2050.03953863869	-1.28034387340945	3.29615654017698e-06	0.000117144530283839	AT3G28040	NC_003074.8	10434924	10438484	+	3482	protein_coding	Leucine-rich receptor-like protein kinase family protein && sp|Q9LRT1|Y3804_ARATH Probably inactive leucine-rich repeat receptor-like protein kinase At3g28040 OS=Arabidopsis thaliana OX=3702 GN=At3g28040 PE=1 SV=1 && PF00069:Protein kinase domain|PF08263:Leucine rich repeat N-terminal domain|PF13855:Leucine rich repeat	bHLH
829781	109.906026921909	106.39718178736	162.144998566891	410.766742064531	309.821058534992	432.329301837581	126.149402425387	384.305700812368	-1.6045559863299	3.31313951985495e-06	0.000117553475922655	GATA7	NC_003075.7	17147140	17148496	-	1238	protein_coding	GATA transcription factor 7 && sp|O65515|GATA7_ARATH GATA transcription factor 7 OS=Arabidopsis thaliana OX=3702 GN=GATA7 PE=2 SV=1 && PF00320:GATA zinc finger	GATA
826791	2080.07332433688	2029.06948701552	747.204271746395	392.095526516144	423.219615907277	433.25904227164	1618.78236103293	416.191394898354	1.95925115657101	3.36052253528173e-06	0.000119037915416432	PLDGAMMA1	NC_003075.7	7129123	7133385	-	3254	protein_coding	phospholipase D gamma 1 && sp|Q9T053|PLDG1_ARATH Phospholipase D gamma 1 OS=Arabidopsis thaliana OX=3702 GN=PLDGAMMA1 PE=1 SV=1 && PF00614:Phospholipase D Active site motif|PF00168:C2 domain|PF12357:Phospholipase D C terminal	TALE
820196	884.336457362401	800.665660925085	557.477907443899	12.0813747666039	99.2237377007491	140.390805542956	747.493341910462	83.8986393367698	3.15305013817096	3.39679848361741e-06	0.000120124672568915	PAL4	NC_003074.8	3203988	3208135	+	2722	protein_coding	phenylalanine ammonia-lyase 4 && sp|Q9SS45|PAL4_ARATH Phenylalanine ammonia-lyase 4 OS=Arabidopsis thaliana OX=3702 GN=PAL4 PE=1 SV=1 && PF00221:Aromatic amino acid lyase	-
820111	256.447396151122	150.460661113439	204.770745612826	694.12989568124	506.243559697699	569.93088607836	203.892934292462	590.101447152433	-1.53250227036705	3.46824590012362e-06	0.000122449615940878	AT3G09540	NC_003074.8	2928752	2931362	-	1783	protein_coding	Pectin lyase-like superfamily protein && sp|P40972|PLY_TOBAC Pectate lyase OS=Nicotiana tabacum OX=4097 PE=2 SV=1 && PF00544:Pectate lyase	AP2
843622	3666.58717592259	2386.95091666391	1247.01205083403	767.716451077827	483.968843071	322.619930618582	2433.51671447351	524.768408255803	2.21358046485577	3.47938384746886e-06	0.000122641139030815	AT1G72910	NC_003070.9	27435306	27437192	+	1776	protein_coding	Toll-Interleukin-Resistance (TIR) domain-containing protein && sp|Q9SSN3|TIR_ARATH Toll/interleukin-1 receptor-like protein OS=Arabidopsis thaliana OX=3702 GN=TIR PE=1 SV=1 && PF01582:TIR domain|PF00931:NB-ARC domain	NF-YA
828668	485.418285571767	671.699379970709	579.208680447709	1394.84963214426	1361.79517558681	2463.81215025718	578.775448663395	1740.15231932942	-1.5883957151625	3.48711460144072e-06	0.00012271213448283	FIB2	NC_003075.7	13074090	13076432	+	1339	protein_coding	fibrillarin 2 && sp|Q94AH9|FBRL2_ARATH rRNA 2'-O-methyltransferase fibrillarin 2 OS=Arabidopsis thaliana OX=3702 GN=FIB2 PE=1 SV=2 && PF01269:Fibrillarin	SRS
844256	344.982806727105	481.474115563004	360.229352486237	929.167550231533	871.751409799438	1163.1052830082	395.562091592115	988.008081013058	-1.32137367402424	3.52203458981942e-06	0.00012373812521287	AT1G79150	NC_003070.9	29772510	29778016	-	2841	protein_coding	binding protein && sp|Q6DRN3|NOC3L_DANRE Nucleolar complex protein 3 homolog OS=Danio rerio OX=7955 GN=noc3l PE=2 SV=1 && PF03914:CBF/Mak21 family|PF07540:Nucleolar complex-associated protein	-
832162	538.336002237871	496.520181674348	224.829920693266	119.715440869075	63.7866885219101	37.1896173623726	419.895368201829	73.5639155844524	2.51528081365085	3.533984645005e-06	0.000123955088872022	AT5G20400	NC_003076.8	6894726	6896350	+	1357	protein_coding	2-oxoglutarate (2OG) and Fe(II)-dependent oxygenase superfamily protein && sp|D4N502|DIOX3_PAPSO Codeine O-demethylase OS=Papaver somniferum OX=3469 GN=CODM PE=1 SV=1 && PF03171:2OG-Fe(II) oxygenase superfamily|PF14226:non-haem dioxygenase in morphine synthesis N-terminal	STAT
821495	396.882874995784	207.420768534955	550.791515750419	80.1763961783711	112.386070252889	68.8007921203892	385.031719760386	87.1210861838832	2.14512680496269	3.54727390508539e-06	0.000124218240858994	ZF2	NC_003074.8	6802903	6804296	-	1394	protein_coding	zinc-finger protein 2 && sp|Q9SSW2|AZF2_ARATH Zinc finger protein AZF2 OS=Arabidopsis thaliana OX=3702 GN=AZF2 PE=2 SV=1 && PF13912:C2H2-type zinc finger	C2H2
814986	166.894337177714	165.506727224783	45.1331439309903	18.6712155483878	3.0374613581862	5.57844260435589	125.844736111162	9.09570650364329	3.8012186198424	3.55770869713256e-06	0.000124380740867504	AT2G04460	NC_003071.7	1547538	1548999	-	1462	pseudogene	hypothetical protein && - && -	ERF
816430	1319.88997146034	1328.35269383007	603.446850336574	385.50568573436	206.547372356661	231.505368080769	1083.896505209	274.519475390597	1.98155343681392	3.61942130872949e-06	0.00012633251676941	AT2G19130	NC_003071.7	8293640	8296485	+	2846	protein_coding	S-locus lectin protein kinase family protein && sp|O64477|Y2913_ARATH G-type lectin S-receptor-like serine/threonine-protein kinase At2g19130 OS=Arabidopsis thaliana OX=3702 GN=At2g19130 PE=2 SV=1 && PF00954:S-locus glycoprotein domain|PF01453:D-mannose binding lectin|PF00069:Protein kinase domain|PF08276:PAN-like domain	MYB_related
839599	2749.68596984259	3146.77725528678	1873.0254731361	1169.69673876665	833.276899262413	831.187948049027	2589.82956608849	944.720528692695	1.45494896741163	3.62610634337865e-06	0.000126360387608711	AT1G27100	NC_003070.9	9407085	9411368	-	2326	protein_coding	Actin cross-linking protein && - && PF04601:Domain of unknown function (DUF569)	M-type_MADS
816171	681.824426274808	1480.96279295942	622.670226455329	261.397017677429	228.82208898336	252.889398064133	928.485815229852	247.702834908308	1.90591193034523	3.64052530420099e-06	0.000126657238541294	ADF5	NC_003071.7	7244500	7246069	+	1570	protein_coding	actin depolymerizing factor 5 && sp|Q9ZNT3|ADF5_ARATH Actin-depolymerizing factor 5 OS=Arabidopsis thaliana OX=3702 GN=ADF5 PE=1 SV=1 && PF00241:Cofilin/tropomyosin-type actin-binding protein	bHLH
842249	257.465044548547	375.076933775644	181.368374685646	84.569623366227	46.5744074921883	35.3301364942539	271.303451003279	55.4913891175564	2.29225032744411	3.65596841653761e-06	0.000126903858036952	ZCF37	NC_003070.9	21887588	21888792	+	1205	protein_coding	ZCF37 && - && -	-
829606	89.5530589734077	42.9887603181254	48.4763397777303	326.197118698304	259.196702565222	189.6670485481	60.3393863564211	258.353623270542	-2.09862421656535	3.65943762810365e-06	0.000126903858036952	AT4G34550	NC_003075.7	16502532	16504254	+	1723	protein_coding	F-box protein && sp|Q84V03|FB348_ARATH F-box protein At2g16365 OS=Arabidopsis thaliana OX=3702 GN=At2g16365 PE=2 SV=2 && -	-
835426	8243.96966754063	4116.17380046051	3178.54345128808	1677.11447896401	1261.55895076667	811.663398933781	5179.56230642974	1250.11227622149	2.05089059901371	3.70866940537934e-06	0.000128403705573989	ORG1	NC_003076.8	21688763	21692480	+	2550	protein_coding	OBP3-responsive protein 1 && sp|Q9LV04|PAP14_ARATH Probable plastid-lipid-associated protein 14, chloroplastic OS=Arabidopsis thaliana OX=3702 GN=PAP14 PE=1 SV=1 && -	G2-like
834043	3757.15788329342	3029.63288341989	2539.15724559905	870.957289992442	754.302903949572	1450.39507713253	3108.64933743745	1025.21842369151	1.60004232747371	3.7351128784221e-06	0.000129111003298243	AT5G40450	NC_003076.8	16184650	16195888	-	9194	protein_coding	A-kinase anchor-like protein && - && -	-
820378	255.429747753697	142.937628057767	143.757421409821	50.5221126603434	42.5244590146067	36.2598769283133	180.708265740428	43.1021495344211	2.06936014115163	3.78908217644639e-06	0.000130765977491315	AT3G12040	NC_003074.8	3835129	3836849	-	1086	protein_coding	DNA-3-methyladenine glycosylase (MAG) && sp|Q39147|3MG_ARATH DNA-3-methyladenine glycosylase OS=Arabidopsis thaliana OX=3702 GN=MAG PE=2 SV=1 && PF02245:Methylpurine-DNA glycosylase (MPG)	-
834291	1592.61974197026	2355.78406543327	1756.0136185002	1.09830679696399	7.08740983576779	69.7305325544486	1901.47247530124	25.9720830623934	6.19087095933489	3.86457582073326e-06	0.000133157278600097	DFR	NC_003076.8	17164093	17166032	-	1520	protein_coding	dihydroflavonol 4-reductase && sp|P51102|DFRA_ARATH Dihydroflavonol 4-reductase OS=Arabidopsis thaliana OX=3702 GN=DFRA PE=1 SV=2 && PF01370:NAD dependent epimerase/dehydratase family	GeBP
827707	162.823743588014	227.840429686065	157.130204796781	31.8508971119556	21.2622295073034	56.7141664776182	182.59812602362	36.6090976989591	2.31390468321817	3.92534225215884e-06	0.000134828122951699	AT4G19645	NC_003075.7	10689758	10692831	-	1612	protein_coding	TRAM%2C LAG1 and CLN8 (TLC) lipid-sensing domain containing protein && sp|Q5XIY2|TLC4B_DANRE TLC domain-containing protein 4-B OS=Danio rerio OX=7955 GN=tlcd4b PE=2 SV=1 && PF03798:TLC domain	NF-YA
837672	343.965158329679	455.680859372129	157.130204796781	77.9797825844431	57.7117658055377	71.5900134225672	318.92540749953	69.093853937516	2.20580242948144	3.92563015209225e-06	0.000134828122951699	AT1G11300	NC_003070.9	3794243	3797507	+	2770	protein_coding	G-type lectin S-receptor-like Serine/Threonine-kinase && sp|Q9SXB4|Y1130_ARATH G-type lectin S-receptor-like serine/threonine-protein kinase At1g11300 OS=Arabidopsis thaliana OX=3702 GN=At1g11300 PE=2 SV=1 && PF08276:PAN-like domain|PF01453:D-mannose binding lectin|PF07714:Protein tyrosine kinase|PF00954:S-locus glycoprotein domain|PF11883:Domain of unknown function (DUF3403)	MYB_related
843125	1485.76666024063	1497.08357807872	751.38326655482	457.993934333983	296.658725982852	208.261857229286	1244.74450162472	320.971505848707	1.9558328807336	3.94235321036552e-06	0.000135186188520297	HSFA8	NC_003070.9	25484449	25486512	-	1719	protein_coding	heat shock transcription factor A8 && sp|Q9S7U5|HSFA8_ARATH Heat stress transcription factor A-8 OS=Arabidopsis thaliana OX=3702 GN=HSFA8 PE=2 SV=1 && PF00447:HSF-type DNA-binding	HSF
817420	89.5530589734077	173.029760280455	73.5503086282805	21.9661359392797	6.07492271637239	11.1568852087118	112.044375960714	13.0659812881213	3.10595745063818	3.97251741225042e-06	0.000136003283526902	AT2G28710	NC_003071.7	12322386	12323584	+	677	protein_coding	C2H2-type zinc finger family protein && sp|Q42410|ZAT12_ARATH Zinc finger protein ZAT12 OS=Arabidopsis thaliana OX=3702 GN=ZAT12 PE=2 SV=1 && PF13912:C2H2-type zinc finger	C2H2
822158	65.1294974352056	142.937628057767	76.8935044750205	367.932776982936	287.546341908293	537.389970886284	94.9868766559977	397.623029925838	-2.0680630883946	4.08802703717769e-06	0.000139735013344039	AT3G25700	NC_003074.8	9358719	9360582	+	1864	protein_coding	Eukaryotic aspartyl protease family protein && sp|Q9LNJ3|APF2_ARATH Aspartyl protease family protein 2 OS=Arabidopsis thaliana OX=3702 GN=APF2 PE=2 SV=1 && PF14543:Xylanase inhibitor N-terminal|PF14541:Xylanase inhibitor C-terminal	G2-like
832537	150.611962818913	180.552793336127	61.0133242030054	19.7695223453518	22.2747166266988	20.4542895493049	130.726026786015	20.8328428404518	2.64734822493058	4.10282827885671e-06	0.00014001798383774	LSU4	NC_003076.8	8440601	8441364	-	764	protein_coding	response to low sulfur 4 && sp|Q8L8S2|LSU4_ARATH Protein RESPONSE TO LOW SULFUR 4 OS=Arabidopsis thaliana OX=3702 GN=LSU4 PE=2 SV=1 && -	-
818907	103.800136537359	236.43818174969	418.735279804188	1.09830679696399	10.124871193954	33.4706556261353	252.991199363745	14.8979445390178	4.07654146243528	4.13361573832568e-06	0.000140844754664919	ATPMEPCRD	NC_003071.7	17902370	17904443	+	1964	protein_coding	Plant invertase/pectin methylesterase inhibitor superfamily && sp|Q9SKX2|PME16_ARATH Probable pectinesterase/pectinesterase inhibitor 16 OS=Arabidopsis thaliana OX=3702 GN=PME16 PE=2 SV=1 && PF01095:Pectinesterase|PF04043:Plant invertase/pectin methylesterase inhibitor	NAC
823860	2348.7325012571	1716.32625570116	2310.14833009735	14571.2362753212	7074.24750321565	4501.8031817152	2125.06902901854	8715.76232008402	-2.03603671062833	4.2328827511044e-06	0.00014399851210017	AT3G47070	NC_003074.8	17336592	17337733	-	1142	protein_coding	thylakoid soluble phosphoprotein && - && PF11493:Thylakoid soluble phosphoprotein TSP9	-
818386	1058.35433332209	421.289851117629	1681.62751091023	37.3424310967756	84.0364309098181	238.013551119184	1053.75723178332	119.797471041926	3.13540080664415	4.25521721481148e-06	0.000144529260653708	IRX12	NC_003071.7	15934244	15937616	+	2237	protein_coding	Laccase/Diphenol oxidase family protein && sp|O80434|LAC4_ARATH Laccase-4 OS=Arabidopsis thaliana OX=3702 GN=IRX12 PE=2 SV=2 && PF07732:Multicopper oxidase|PF00394:Multicopper oxidase|PF07731:Multicopper oxidase	bHLH
838846	235.076779805195	664.176346915037	253.247085390557	97.7493049297949	62.7742014025147	62.292609081974	384.166737370263	74.2720384714279	2.37146889111167	4.40411115856387e-06	0.000149350158182831	UGT85A1	NC_003070.9	7903660	7906969	-	2023	protein_coding	UDP-Glycosyltransferase superfamily protein && sp|Q9SK82|U85A1_ARATH UDP-glycosyltransferase 85A1 OS=Arabidopsis thaliana OX=3702 GN=UGT85A1 PE=2 SV=1 && PF00201:UDP-glucoronosyl and UDP-glucosyl transferase	GRAS
842890	1888.75542562096	1144.57574347009	526.553345861553	314.1157439317	152.885555028705	80.8874177631603	1186.62817165087	182.629572241189	2.70083929229538	4.42129414090561e-06	0.000149696372284984	RK1	NC_003070.9	24468770	24472475	+	2925	protein_coding	receptor kinase 1 && sp|Q39086|SD17_ARATH Receptor-like serine/threonine-protein kinase SD1-7 OS=Arabidopsis thaliana OX=3702 GN=SD17 PE=1 SV=1 && -	C3H
822369	36.6353423073031	23.643818174969	16.7159792337001	126.305281650859	208.572346595452	98.5524860102873	25.6650465719907	144.476704752199	-2.49763918426244	4.44258067015579e-06	0.000150180215221361	AT3G27473	NC_003074.8	10169123	10172060	-	2296	protein_coding	Cysteine/Histidine-rich C1 domain family protein && - && PF03107:C1 domain	GeBP
817194	1325.99586184489	689.969603105913	1007.13774883043	347.06494784062	382.720131131461	254.748878932252	1007.70107126041	328.177985968111	1.61899083427751	4.59237799737869e-06	0.000154999978131652	AR781	NC_003071.7	11282663	11284272	-	1610	protein_coding	AR781%2C pheromone receptor-like protein (DUF1645) && - && PF07816:Protein of unknown function (DUF1645)	-
837471	388.741687816383	323.490421393894	232.352111348431	96.6509981328309	31.3871007012574	25.1029917196015	314.861406852903	51.0470301845632	2.62905180036009	4.60237848552753e-06	0.00015509365238671	AT1G09480	NC_003070.9	3057975	3060757	+	1324	protein_coding	NAD(P)-binding Rossmann-fold superfamily protein && sp|A0A0B6VQ48|PAR1_ROSHC Phenylacetaldehyde reductase OS=Rosa hybrid cultivar OX=128735 GN=PAR PE=1 SV=1 && PF01370:NAD dependent epimerase/dehydratase family	NAC
842863	110.923675319335	37.6151652783597	110.325462942421	7.68814757874791	13.1623325521402	5.57844260435589	86.2881011800383	8.80964091174799	3.29606121239744	4.6203614153834e-06	0.000155455608374013	AT1G65510	NC_003070.9	24359328	24360081	+	605	protein_coding	transmembrane protein && - && -	-
821958	106.853081729634	119.293809882798	174.681982992166	522.794035354858	534.59319904077	306.814343239574	133.609624868199	454.733859211734	-1.76455696329466	4.77048672520869e-06	0.000160255505545117	AT3G23760	NC_003074.8	8562745	8564717	-	882	protein_coding	transferring glycosyl group transferase && sp|Q67YC9|Y4141_ARATH Uncharacterized protein At4g14100 OS=Arabidopsis thaliana OX=3702 GN=At4g14100 PE=2 SV=1 && -	-
821225	56.9883102558049	101.023586747595	25.9097678122352	2.19661359392797	6.07492271637239	2.78922130217794	61.3072216052116	3.68691920415944	4.05063140005438	4.97527089130955e-06	0.000166873695238829	AT3G02840	NC_003074.8	618398	619686	+	1278	protein_coding	ARM repeat superfamily protein && sp|Q5PNY6|PUB21_ARATH U-box domain-containing protein 21 OS=Arabidopsis thaliana OX=3702 GN=PUB21 PE=2 SV=1 && -	Dof
818280	2708.98003394558	3519.70475104652	2182.27108895955	332.786959480088	616.604655711798	1080.35838437692	2803.65195798388	676.583333189603	2.05044879353126	5.02023651235022e-06	0.000168119184046973	PAL1	NC_003071.7	15557367	15560755	-	2931	protein_coding	PHE ammonia lyase 1 && sp|P35510|PAL1_ARATH Phenylalanine ammonia-lyase 1 OS=Arabidopsis thaliana OX=3702 GN=PAL1 PE=1 SV=3 && PF00221:Aromatic amino acid lyase	-
832034	37481.0081255634	29145.3047766811	26872.6082160963	15044.6065048127	9003.03546566388	7384.92826773313	31166.3070394469	10477.5234127366	1.57271765492283	5.09783362187433e-06	0.000170451863749462	AILP1	NC_003076.8	6423153	6426166	+	1426	protein_coding	aluminum induced protein with YGL and LRDR motifs && sp|P24805|TSJT1_TOBAC Stem-specific protein TSJT1 OS=Nicotiana tabacum OX=4097 GN=TSJT1 PE=2 SV=1 && PF12481:Aluminium induced protein	-
844177	125.170752883286	187.001107383845	134.563632831286	37.3424310967756	32.3995878206528	13.0163660768304	148.911831032806	27.5861283314196	2.43778694118921	5.11485509968562e-06	0.000170755022659178	AT1G78410	NC_003070.9	29502506	29503938	+	1198	protein_coding	VQ motif-containing protein && sp|Q8VYI5|VQ10_ARATH VQ motif-containing protein 10 OS=Arabidopsis thaliana OX=3702 GN=VQ10 PE=1 SV=1 && PF05678:VQ motif	-
827860	327.682783970878	734.033082431991	184.711570532386	46.1288854724875	71.8865854770733	91.1145625378128	415.475812311752	69.7100111624578	2.57298390872401	5.15171957384418e-06	0.000171718652751769	AAT1	NC_003075.7	11269985	11274007	+	3588	protein_coding	amino acid transporter 1 && sp|Q84MA5|CAAT1_ARATH Cationic amino acid transporter 1 OS=Arabidopsis thaliana OX=3702 GN=CAT1 PE=1 SV=1 && -	FAR1
816079	161.806095190589	225.690991670158	302.559224129972	57.1119534421273	75.9365339546549	54.8546856094995	230.01877033024	62.6343910020939	1.87794852678746	5.20002382153013e-06	0.000173060017601497	AT2G15830	NC_003071.7	6893949	6894685	+	737	protein_coding	hypothetical protein && - && -	-
817753	73.2706846146063	98.8741487316884	275.813657356052	9.88476117267589	21.2622295073034	21.3840299833642	149.319496900782	17.5103402211145	3.08970138222265	5.25224327445305e-06	0.000174527328373698	AT2G31945	NC_003071.7	13581534	13582366	+	833	protein_coding	transmembrane protein && - && -	-
822347	327.682783970878	303.070760242784	417.899480842503	850.089460850126	728.990725964687	897.199518867238	349.551008352055	825.426568560684	-1.23858991879211	5.29624663891745e-06	0.00017571751213447	PHB4	NC_003074.8	10076809	10078608	+	1492	protein_coding	prohibitin 4 && sp|Q9LK25|PHB4_ARATH Prohibitin-4, mitochondrial OS=Arabidopsis thaliana OX=3702 GN=PHB4 PE=1 SV=1 && PF01145:SPFH domain / Band 7 family	-
825278	639.083193582955	1541.1470574048	1090.71764499893	365.736163389008	287.546341908293	174.791201603151	1090.31596532889	276.024568966817	1.98253343616067	5.46712346247704e-06	0.000181106901613475	PP2-A13	NC_003074.8	22602816	22604582	+	1472	protein_coding	phloem protein 2-A13 && sp|Q9LEX0|P2A13_ARATH F-box protein PP2-A13 OS=Arabidopsis thaliana OX=3702 GN=PP2A13 PE=1 SV=1 && PF14299:Phloem protein 2	GRAS
836089	482.365340379491	422.364570125582	132.892034907916	77.9797825844431	21.2622295073034	43.6978004007878	345.87398180433	47.6466041641781	2.86127051535192	5.48791802390034e-06	0.000181515636827496	AT5G59680	NC_003076.8	24046512	24051112	+	3255	protein_coding	Leucine-rich repeat protein kinase family protein && sp|Q9FN93|Y5596_ARATH Probable LRR receptor-like serine/threonine-protein kinase At5g59680 OS=Arabidopsis thaliana OX=3702 GN=At5g59680 PE=1 SV=1 && PF13855:Leucine rich repeat|PF12819:Malectin-like domain|PF00069:Protein kinase domain	FAR1
816768	769.342188453366	424.514008141488	456.346233080013	3143.35405291093	1578.46741913743	1446.67611539629	550.067476558289	2056.16586248155	-1.90227066030621	5.50009146186061e-06	0.000181638405108154	AT2G22360	NC_003071.7	9497570	9500719	+	1744	protein_coding	DNAJ heat shock family protein && sp|Q9SJZ7|DNJA6_ARATH Chaperone protein dnaJ A6, chloroplastic OS=Arabidopsis thaliana OX=3702 GN=DJA6 PE=2 SV=2 && PF00226:DnaJ domain|PF01556:DnaJ C terminal domain|PF00684:DnaJ central domain	C2H2
825077	343.965158329679	128.966280954376	259.933477084037	37.3424310967756	22.2747166266988	64.1520899500927	244.288305456031	41.2564125578557	2.56360159661335	5.54963076146035e-06	0.000182992893894789	AT3G59080	NC_003074.8	21836406	21838620	+	2215	protein_coding	Eukaryotic aspartyl protease family protein && sp|Q9LNJ3|APF2_ARATH Aspartyl protease family protein 2 OS=Arabidopsis thaliana OX=3702 GN=APF2 PE=2 SV=1 && PF14541:Xylanase inhibitor C-terminal|PF14543:Xylanase inhibitor N-terminal	G2-like
838738	269.676825317648	270.82919000419	243.217497850337	81.2747029753351	98.2112505813537	109.709371218999	261.241171057392	96.3984415918959	1.43626836218226	5.68691064273692e-06	0.000187172166951562	emb2170	NC_003070.9	7489046	7490803	-	1335	protein_coding	embryo defective 2170 && - && -	-
3767832	48.8471230764042	39.764603294266	10.0295875402201	0	0	0	32.8804379702967	0	7.46369471853419	5.69381463800289e-06	0.000187172166951562	AT2G14230	NC_003071.7	6027499	6029693	-	2195	pseudogene	hypothetical protein && sp|Q9XEC1|Y4443_ARATH Probable transposase-like protein At4g04430 OS=Arabidopsis thaliana OX=3702 GN=At4g04430 PE=3 SV=1 && -	-
834896	63.0942006403554	156.908975161158	83.5798961685005	5.49153398481994	19.2372552685126	10.2271447746525	101.194357323338	11.6519780093283	3.11377427135826	5.86362720513664e-06	0.000192459666032818	GLR1.3	NC_003076.8	19620267	19623425	+	2887	protein_coding	glutamate receptor 1.3 && sp|Q9FH75|GLR13_ARATH Glutamate receptor 1.3 OS=Arabidopsis thaliana OX=3702 GN=GLR1.3 PE=2 SV=1 && -	Nin-like
842064	3905.73454931748	3521.85418906242	549.955716788734	449.207479958271	336.145723639272	98.5524860102873	2659.18148505621	294.635229869277	3.17435247152513	5.88844223217979e-06	0.000192979085428964	AT1G56120	NC_003070.9	20987128	20993572	-	4062	protein_coding	Leucine-rich repeat transmembrane protein kinase && sp|C0LGH3|Y5614_ARATH Probable LRR receptor-like serine/threonine-protein kinase At1g56140 OS=Arabidopsis thaliana OX=3702 GN=At1g56140 PE=2 SV=2 && PF07714:Protein tyrosine kinase|PF11721:Malectin domain|PF13855:Leucine rich repeat	ERF
843660	43.7588810892788	801.740379933039	229.008915501691	29.6542835180277	31.3871007012574	14.875846944949	358.16939217467	25.3057437214113	3.8244791518319	6.01061694331799e-06	0.000196682779428756	KTI1	NC_003070.9	27547098	27548282	-	1185	protein_coding	kunitz trypsin inhibitor 1 && sp|Q8RXD5|KTI4_ARATH Kunitz trypsin inhibitor 4 OS=Arabidopsis thaliana OX=3702 GN=KTI4 PE=2 SV=1 && PF00197:Trypsin and protease inhibitor	-
839223	877.212918580425	984.442611285072	551.627314712103	305.329289555989	229.834576102755	137.601584240778	804.4276148592	224.255149966508	1.84358097830889	6.04456528532371e-06	0.000197492600326878	AT1G26800	NC_003070.9	9285025	9286395	-	1371	protein_coding	RING/U-box superfamily protein && sp|Q9LQX2|MPSR1_ARATH E3 ubiquitin-protein ligase MPSR1 OS=Arabidopsis thaliana OX=3702 GN=MPSR1 PE=1 SV=1 && PF13639:Ring finger domain	G2-like
828439	2227.63234196352	2404.14642079116	1988.36572984863	992.869344455445	596.35491332389	993.892524009407	2206.71483086777	861.038927262914	1.35767420865581	6.21566324644812e-06	0.000202774205544461	PIP1%3B5	NC_003075.7	12220641	12222468	+	1328	protein_coding	plasma membrane intrinsic protein 1%3B5 && sp|Q8LAA6|PIP15_ARATH Probable aquaporin PIP1-5 OS=Arabidopsis thaliana OX=3702 GN=PIP1-5 PE=1 SV=2 && PF00230:Major intrinsic protein	C3H
829691	146.541369229213	153.684818137298	64.3565200497454	25.2610563301717	17.2122810297218	21.3840299833642	121.527569138752	21.2857891144192	2.5127831348901	6.23349024101205e-06	0.000203047195012996	AT4G35380	NC_003075.7	16819792	16826147	+	5409	protein_coding	SEC7-like guanine nucleotide exchange family protein && sp|F4JN05|BIG4_ARATH Brefeldin A-inhibited guanine nucleotide-exchange protein 4 OS=Arabidopsis thaliana OX=3702 GN=BIG4 PE=3 SV=1 && -	-
28719945	30.5294519227526	64.4831404771881	47.6405408160453	0	4.04994847758159	1.85948086811863	47.5510444053287	1.96980978190007	4.5741230090532	6.38227578578922e-06	0.000207578684875381	AT4G07815	NC_003075.7	13716419	13716733	-	315	lncRNA	other RNA && - && -	-
826685	161.806095190589	197.748297463377	210.621338344621	37.3424310967756	52.6493302085607	68.8007921203892	190.058576999529	52.9308511419085	1.84108875035454	6.54959140506081e-06	0.000212698228594607	UMAMIT29	NC_003075.7	585598	588126	+	1655	protein_coding	nodulin MtN21 /EamA-like transporter family protein && sp|Q9M131|WTR28_ARATH WAT1-related protein At4g01430 OS=Arabidopsis thaliana OX=3702 GN=At4g01430 PE=2 SV=1 && -	MYB_related
839779	755.095110889415	1351.99651200504	1530.34789884524	166.942633138526	371.582772818111	388.631501436793	1212.4798405799	309.052302464477	1.9714771032134	6.5729057919804e-06	0.000212877822735306	TBL38	NC_003070.9	10136246	10139228	-	1419	protein_coding	TRICHOME BIREFRINGENCE-LIKE 38 && sp|Q8VY22|TBL38_ARATH Protein trichome birefringence-like 38 OS=Arabidopsis thaliana OX=3702 GN=TBL38 PE=2 SV=1 && PF14416:PMR5 N terminal Domain|PF13839:GDSL/SGNH-like Acyl-Esterase family found in Pmr5 and Cas1p	BES1
824258	140.435478844662	99.9488677396415	50.1479377011003	10.9830679696399	17.2122810297218	5.57844260435589	96.8440947618013	11.2579305345725	3.1077862630098	6.57495557968451e-06	0.000212877822735306	AT3G50940	NC_003074.8	18933751	18935611	+	1523	protein_coding	P-loop containing nucleoside triphosphate hydrolases superfamily protein && sp|Q147F9|AATPC_ARATH AAA-ATPase At3g50940 OS=Arabidopsis thaliana OX=3702 GN=At3g50940 PE=2 SV=1 && PF00004:ATPase family associated with various cellular activities (AAA)|PF14363:Domain associated at C-terminal with AAA	NAC
834892	3041.75105990359	3407.93397421939	1460.1407860637	922.577709449749	769.490210740503	800.50651372507	2636.60860672889	830.858144638441	1.66589949727375	6.66907913946121e-06	0.00021560007952963	BIR1	NC_003076.8	19604089	19607147	-	2844	protein_coding	BAK1-interacting receptor-like kinase 1 && sp|Q9ASS4|Y5838_ARATH Probably inactive leucine-rich repeat receptor-like protein kinase At5g48380 OS=Arabidopsis thaliana OX=3702 GN=At5g48380 PE=1 SV=1 && PF07714:Protein tyrosine kinase|PF08263:Leucine rich repeat N-terminal domain	STAT
828792	13441.1000331906	12459.2174592007	8346.28843138646	64059.8422397215	33607.4849540915	24892.8703815041	11415.5353079259	40853.3991917724	-1.83946944149194	6.69213699174514e-06	0.000216020169420754	VTC2	NC_003075.7	13498956	13501701	-	2191	protein_coding	GDP-L-galactose phosphorylase 1 && sp|Q8RWE8|GGAP1_ARATH GDP-L-galactose phosphorylase 1 OS=Arabidopsis thaliana OX=3702 GN=VTC2 PE=1 SV=1 && -	-
842569	1132.64266633412	2127.94363574721	962.840403861126	473.370229491479	457.64417796672	355.160845810658	1407.80890198082	428.725084422952	1.71528665100901	6.74881879654423e-06	0.000217522739169097	BETA-VPE	NC_003070.9	23223874	23226983	-	1783	protein_coding	beta vacuolar processing enzyme && sp|Q39044|VPEB_ARATH Vacuolar-processing enzyme beta-isozyme OS=Arabidopsis thaliana OX=3702 GN=bVPE PE=1 SV=3 && PF01650:Peptidase C13 family	-
837907	2228.64999036094	1173.59315668482	671.146566233059	342.671720652764	182.247681491172	64.1520899500927	1357.79657109294	196.357164031343	2.79065380515071	6.78030880477244e-06	0.00021821005817578	AT1G13470	NC_003070.9	4620101	4621585	-	1404	protein_coding	hypothetical protein (DUF1262) && - && PF06880:Protein of unknown function (DUF1262)	-
28719657	171.98257916484	374.002214767691	162.980797528576	63.7017942239113	32.3995878206528	47.416762137025	236.321863820369	47.839381393863	2.30494275369445	6.8848858154954e-06	0.000221243950472192	AT4G05685	NC_003075.7	5776265	5777106	-	697	lncRNA	other RNA && - && -	-
817549	966.765977553833	1312.23190871078	477.241207122138	264.691938068321	271.346547997967	168.283018564736	918.74636446225	234.773834877008	1.96846885147097	7.10931554055079e-06	0.000227944062919102	NDA2	NC_003071.7	12793320	12796085	-	1941	protein_coding	alternative NAD(P)H dehydrogenase 2 && sp|O80874|NDA2_ARATH Internal alternative NAD(P)H-ubiquinone oxidoreductase A2, mitochondrial OS=Arabidopsis thaliana OX=3702 GN=NDA2 PE=1 SV=1 && PF07992:Pyridine nucleotide-disulphide oxidoreductase	E2F/DP
842682	409.094655764885	327.789297425706	301.723425168287	866.564062804586	727.978238845292	775.403522005468	346.202459452959	789.981941218449	-1.19063730394048	7.12130437234351e-06	0.000227944062919102	IMP4	NC_003070.9	23664830	23667372	-	1229	protein_coding	Ribosomal RNA processing Brix domain protein && sp|Q8VHZ7|IMP4_MOUSE U3 small nucleolar ribonucleoprotein protein IMP4 OS=Mus musculus OX=10090 GN=Imp4 PE=2 SV=1 && PF04427:Brix domain	-
840171	123.135456088436	45.1381983340317	123.698246329381	0	0	8.36766390653383	97.3239669172827	2.78922130217794	5.08708820887359	7.12524299910171e-06	0.000227944062919102	NAC012	NC_003070.9	11865229	11867154	-	1395	protein_coding	NAC domain containing protein 12 && sp|Q9LPI7|NAC12_ARATH NAC domain-containing protein 12 OS=Arabidopsis thaliana OX=3702 GN=NAC012 PE=2 SV=1 && PF02365:No apical meristem (NAM) protein	NAC
818704	81.411871794007	68.7820165090006	142.085823486451	369.0310837799	338.170697878063	298.44667933304	97.4265705964862	335.216153663668	-1.77823503008751	7.2540237577794e-06	0.000231718562476923	AT2G41050	NC_003071.7	17123182	17126484	-	2411	protein_coding	PQ-loop repeat family protein / transmembrane family protein && sp|Q12010|YPQ1_YEAST Probable vacuolar amino acid transporter YPQ1 OS=Saccharomyces cerevisiae (strain ATCC 204508 / S288c) OX=559292 GN=YPQ1 PE=1 SV=1 && PF04193:PQ loop repeat	ERF
840268	109.906026921909	92.4258346839696	164.652395451946	27.4576699240997	28.3496393430712	29.7516938898981	122.328085685942	28.519667719023	2.10215044956622	7.46322253993517e-06	0.000238046857417903	AT1G33770	NC_003070.9	12241614	12245292	+	3187	protein_coding	Protein kinase superfamily protein && sp|F4I114|Y1960_ARATH Probable serine/threonine-protein kinase At1g09600 OS=Arabidopsis thaliana OX=3702 GN=At1g09600 PE=3 SV=1 && -	ERF
835174	208.617921472143	239.662338773549	467.211619581918	1788.04346545737	1008.43717091782	856.290939768628	305.163959942537	1217.59052538127	-1.9950041805239	7.59101533161116e-06	0.000241763701941194	AT5G51010	NC_003076.8	20744553	20745703	+	886	protein_coding	Rubredoxin-like superfamily protein && sp|Q9FI46|CRL_ARATH Chromophore lyase CRL, chloroplastic OS=Arabidopsis thaliana OX=3702 GN=CRL PE=1 SV=1 && -	B3
821391	523.071276276495	361.105586672253	483.091799853933	1239.98837377234	906.175971858882	1482.93599232461	455.756220934227	1209.70011265194	-1.4080753953242	7.61836294968156e-06	0.000242275228263503	AT3G18600	NC_003074.8	6399532	6403392	-	2089	protein_coding	P-loop containing nucleoside triphosphate hydrolases superfamily protein && sp|Q9LIH9|RH51_ARATH DEAD-box ATP-dependent RNA helicase 51 OS=Arabidopsis thaliana OX=3702 GN=RH51 PE=2 SV=1 && PF13959:Domain of unknown function (DUF4217)|PF00271:Helicase conserved C-terminal domain|PF00270:DEAD/DEAH box helicase	WRKY
821531	2001.71439773515	2118.27116467563	1174.29754116743	707.309577244808	662.166576084591	473.237880936191	1764.76103452607	614.238011421863	1.52266289200098	7.86636504975543e-06	0.000249512108465449	STP4	NC_003074.8	6934568	6937197	+	2381	protein_coding	sugar transporter 4 && sp|Q39228|STP4_ARATH Sugar transport protein 4 OS=Arabidopsis thaliana OX=3702 GN=STP4 PE=1 SV=1 && PF00083:Sugar (and other) transporter	ERF
834753	739.830384928038	840.430264219351	465.540021658548	238.332574941185	261.221676804013	241.732512855422	681.933556935313	247.095588200207	1.46387128738919	7.86917438885256e-06	0.000249512108465449	AT5G47070	NC_003076.8	19118465	19121103	-	2026	protein_coding	Protein kinase superfamily protein && sp|Q9LTC0|PBL19_ARATH Probable serine/threonine-protein kinase PBL19 OS=Arabidopsis thaliana OX=3702 GN=PBL19 PE=1 SV=1 && PF07714:Protein tyrosine kinase	Whirly
825316	3265.6337073371	3496.06093287155	3005.53306621928	10359.2297089643	6925.41189666453	6285.97507467502	3255.74256880931	7856.87222676796	-1.27096873181867	7.96883958593395e-06	0.000252058086550299	PIP1A	NC_003074.8	22733243	22735394	+	1556	protein_coding	plasma membrane intrinsic protein 1A && sp|P61837|PIP11_ARATH Aquaporin PIP1-1 OS=Arabidopsis thaliana OX=3702 GN=PIP1-1 PE=1 SV=1 && PF00230:Major intrinsic protein	C3H
816384	929.112986849105	1112.33417323149	437.122856961258	284.461460413673	152.885555028705	191.526529416219	826.190005680619	209.624514952866	1.97882925856506	7.97295447534021e-06	0.000252058086550299	AT2G18690	NC_003071.7	8097420	8099393	+	1974	protein_coding	transmembrane protein && - && -	-
822218	1763.58467273768	2153.73689193808	1087.37444915219	668.868839351068	309.821058534992	262.186802404727	1668.23200460932	413.625566763596	2.01241905117899	8.15464925026367e-06	0.000257423089420823	CYP71B19	NC_003074.8	9573263	9575215	-	1874	protein_coding	cytochrome P450%2C family 71%2C subfamily B%2C polypeptide 19 && sp|Q9LTM4|C71BJ_ARATH Cytochrome P450 71B19 OS=Arabidopsis thaliana OX=3702 GN=CYP71B19 PE=1 SV=1 && PF00067:Cytochrome P450	HSF
818957	251.359154163997	161.20785119297	655.266385961044	1266.34773689948	2012.82439335805	2051.00739753485	355.94446377267	1776.72650926413	-2.31828037360583	8.18388972674297e-06	0.000257966779551049	AT2G43550	NC_003071.7	18073305	18073651	+	270	protein_coding	scorpion toxin-like knottin superfamily protein && sp|O22869|DF197_ARATH Defensin-like protein 197 OS=Arabidopsis thaliana OX=3702 GN=ATTI6 PE=3 SV=1 && -	-
842386	6760.23830409485	13936.9560951363	10745.8672503841	60275.0770173836	28078.2927950732	27733.2274075553	10481.0205498717	38695.5324066707	-1.88438685144918	8.37853620175225e-06	0.000263715041212337	FED_A	NC_003070.9	22444307	22445291	+	985	protein_coding	2Fe-2S ferredoxin-like superfamily protein && sp|P16972|FER2_ARATH Ferredoxin-2, chloroplastic OS=Arabidopsis thaliana OX=3702 GN=FD2 PE=1 SV=1 && PF00111:2Fe-2S iron-sulfur cluster binding domain	-
827241	276.800364099624	290.174132147346	277.485255279422	596.380590751445	546.743044473515	659.185967748054	281.486583842131	600.769867657671	-1.09407725178702	8.43580754467257e-06	0.00026512890886375	AT4G15640	NC_003075.7	8918968	8921994	-	1772	protein_coding	adenylyl cyclase && - && -	-
818913	129.241346472986	171.955041272502	191.397962225866	441.519332379523	371.582772818111	561.563222171826	164.198116657118	458.22177578982	-1.47990915441307	8.45849119443833e-06	0.000265321145622617	AT2G43110	NC_003071.7	17922019	17924542	+	1430	protein_coding	U3 containing 90S pre-ribosomal complex subunit && - && -	-
835334	50.8824198712544	124.667404922564	147.936416218246	609.560272315013	427.269564384858	356.090586244717	107.828747004021	464.306807648196	-2.10443074910242	8.46664421650484e-06	0.000265321145622617	BETA-OHASE_2	NC_003076.8	21334793	21337126	-	1269	protein_coding	beta-carotene hydroxylase 2 && sp|Q9LTG0|BCH2_ARATH Beta-carotene 3-hydroxylase 2, chloroplastic OS=Arabidopsis thaliana OX=3702 GN=BETA-OHASE 2 PE=2 SV=1 && PF04116:Fatty acid hydroxylase superfamily	LBD
836099	4586.54132719487	6201.12867588959	2757.30077459883	1652.9517294308	1036.78681026089	568.071405210241	4514.99025922776	1085.93664830064	2.05595950852937	8.50853963147734e-06	0.000266245352375062	MYB59	NC_003076.8	24081868	24083562	-	1588	protein_coding	myb domain protein 59 && sp|Q4JL84|MYB59_ARATH Transcription factor MYB59 OS=Arabidopsis thaliana OX=3702 GN=MYB59 PE=2 SV=2 && PF00249:Myb-like DNA-binding domain	MYB
839239	383.653445829258	522.313437865224	328.468991942207	168.04093993549	79.9864824322365	87.3956008015755	411.47862521223	111.807674389767	1.8813029514638	8.64887410792032e-06	0.000269691424470213	AT1G01180	NC_003070.9	75390	76845	+	1456	protein_coding	S-adenosyl-L-methionine-dependent methyltransferases superfamily protein && - && PF13578:Methyltransferase domain	bHLH
834046	1156.0485794749	796.366784893273	1130.83599515981	2542.58023497163	2026.99921302959	2650.6899775031	1027.75045317599	2406.75647516811	-1.22734965801916	8.64952920397956e-06	0.000269691424470213	EMB3012	NC_003076.8	16213036	16224177	+	6292	protein_coding	embryo defective 3012 && sp|F4KHD8|GP210_ARATH Nuclear pore complex protein GP210 OS=Arabidopsis thaliana OX=3702 GN=GB210 PE=1 SV=1 && -	-
836482	788.677508004443	862.999363386367	941.109630857316	429.437957612919	431.31951286244	412.804752722336	864.262167416042	424.520741065898	1.02596962546705	8.65635849529379e-06	0.000269691424470213	AT5G63620	NC_003076.8	25466128	25468550	-	1878	protein_coding	GroES-like zinc-binding alcohol dehydrogenase family protein && sp|A4YGN0|SUCD_METS5 Succinate-semialdehyde dehydrogenase (acetylating) OS=Metallosphaera sedula (strain ATCC 51363 / DSM 5348 / JCM 9185 / NBRC 15509 / TH2) OX=399549 GN=Msed_1424 PE=1 SV=1 && -	HB-other
824082	303.259222432676	466.428049451661	341.005976367482	140.58327001139	144.785658073542	112.498592521177	370.231082750606	132.622506868703	1.48139177815244	8.87876431014724e-06	0.000276219644466117	AT3G49210	NC_003074.8	18238044	18241524	-	2200	protein_coding	O-acyltransferase (WSD1-like) family protein && sp|Q9M3B1|WSD6_ARATH Wax ester synthase/diacylglycerol acyltransferase 6 OS=Arabidopsis thaliana OX=3702 GN=WSD6 PE=1 SV=1 && PF06974:Protein of unknown function (DUF1298)|PF03007:Wax ester synthase-like Acyl-CoA acyltransferase domain	-
820358	553.600728199247	634.08421469235	406.198295378913	230.644427362437	196.422501162707	173.861461169092	531.294412756837	200.309463231412	1.40736666547205	8.91388521629258e-06	0.000276910940742311	AT3G11850	NC_003074.8	3738753	3741753	-	2543	protein_coding	myosin-binding protein (Protein of unknown function%2C DUF593) && sp|Q9FG14|MYOB7_ARATH Myosin-binding protein 7 OS=Arabidopsis thaliana OX=3702 GN=MYOB7 PE=1 SV=1 && PF04576:Zein-binding	G2-like
838513	928.095338451679	729.734206400179	628.520819187124	349.261561434548	315.895981251364	274.273428047498	762.116788012994	313.143656911137	1.28337885708812	8.9725776931134e-06	0.000278331434624815	AT1G19310	NC_003070.9	6676210	6677680	-	1076	protein_coding	RING/U-box superfamily protein && sp|Q09463|RNF5_CAEEL E3 ubiquitin ligase rnf-5 OS=Caenorhabditis elegans OX=6239 GN=rnf-5 PE=1 SV=1 && PF13920:Zinc finger, C3HC4 type (RING finger)	-
825513	284.941551279024	478.249958539145	229.844714463376	93.3560777419389	83.0239437904227	35.3301364942539	331.012074760515	70.5700526755385	2.23160041109995	9.04943089816413e-06	0.000280310366031733	AT3G63380	NC_003074.8	23406484	23410360	-	3877	protein_coding	ATPase E1-E2 type family protein / haloacid dehalogenase-like hydrolase family protein && sp|Q9LY77|ACA12_ARATH Calcium-transporting ATPase 12, plasma membrane-type OS=Arabidopsis thaliana OX=3702 GN=ACA12 PE=2 SV=1 && PF00702:haloacid dehalogenase-like hydrolase|PF00122:E1-E2 ATPase|PF00689:Cation transporting ATPase, C-terminus|PF00690:Cation transporter/ATPase, N-terminus	MYB_related
836343	373.476961855007	407.318504014238	338.498579482427	1201.5476358786	676.341395756126	1163.1052830082	373.098015117224	1013.66477154764	-1.44230204830249	9.10191105367597e-06	0.000281529715674652	GT18	NC_003076.8	24988214	24990331	-	2118	protein_coding	glycosyltransferase 18 && sp|F4K6F1|GT18_ARATH Xyloglucan galactosyltransferase XLT2 OS=Arabidopsis thaliana OX=3702 GN=XLT2 PE=1 SV=1 && PF03016:Exostosin family	NAC
824935	978.977758322934	1066.12125588951	792.337415677385	2019.78619961677	1820.45184067293	2233.23652261047	945.81214329661	2024.49152096672	-1.09840291698556	9.13736664770335e-06	0.000282219730157698	NRPA1	NC_003074.8	21353497	21363201	+	5649	protein_coding	nuclear RNA polymerase A1 && sp|Q9SVY0|NRPA1_ARATH DNA-directed RNA polymerase I subunit 1 OS=Arabidopsis thaliana OX=3702 GN=NRPA1 PE=3 SV=1 && PF05000:RNA polymerase Rpb1, domain 4|PF04998:RNA polymerase Rpb1, domain 5|PF04983:RNA polymerase Rpb1, domain 3|PF04997:RNA polymerase Rpb1, domain 1|PF00623:RNA polymerase Rpb1, domain 2	G2-like
842342	28.4941551279024	30.0921322226878	18.3875771570701	0	0	0	25.6579548358868	0	7.10665133806888	9.20002601765114e-06	0.000283746779446694	GolS4	NC_003070.9	22278975	22280593	-	1350	protein_coding	galactinol synthase 4 && sp|O22693|GOLS4_ARATH Galactinol synthase 4 OS=Arabidopsis thaliana OX=3702 GN=GOLS4 PE=2 SV=1 && PF01501:Glycosyl transferase family 8	-
829224	1269.00755158908	1319.75494176645	1006.30194986875	2272.39676291849	2599.05443548799	2564.22411713559	1198.35481440809	2478.55843851402	-1.04884098129224	9.27129722054861e-06	0.000285534671644615	AT4G30990	NC_003075.7	15084098	15097986	+	8242	protein_coding	ARM repeat superfamily protein && sp|O60055|UTP20_SCHPO U3 small nucleolar RNA-associated protein 20 OS=Schizosaccharomyces pombe (strain 972 / ATCC 24843) OX=284812 GN=utp20 PE=3 SV=1 && PF07539:Down-regulated in metastasis	M-type_MADS
28720699	146.541369229213	36.5404462704066	101.131674363886	4.39322718785595	12.1498454327448	0.929740434059314	94.7378299545016	5.82427101822002	4.03042770302689	9.32747519149488e-06	0.000286853270000901	AT5G05145	NC_003076.8	13098738	13101272	+	1654	misc_RNA	uncharacterized misc_RNA && sp|Q0WR66|ASY3_ARATH Meiosis-specific protein ASY3 OS=Arabidopsis thaliana OX=3702 GN=ASY3 PE=1 SV=1 && -	-
839691	668.594997108282	650.204999811647	717.115509125735	318.508971119556	337.158210758668	343.074220167887	678.638502015221	332.913800682037	1.02750438800243	9.43574475098201e-06	0.000289767806615994	DPL1	NC_003070.9	9748506	9752769	+	2092	protein_coding	dihydrosphingosine phosphate lyase && sp|Q9C509|SGPL_ARATH Sphingosine-1-phosphate lyase OS=Arabidopsis thaliana OX=3702 GN=DPL1 PE=1 SV=1 && PF00282:Pyridoxal-dependent decarboxylase conserved domain	GeBP
821099	1588.54914838056	1227.32910708248	1911.47222537361	761.126610296043	530.543250563189	472.308140502132	1575.78349361222	587.992667120455	1.42286444970133	9.46376859358128e-06	0.00029021322375688	AT3G03870	NC_003074.8	995062	997410	+	2349	protein_coding	transmembrane protein && - && -	-
818409	1522.40200254793	1357.37010704481	587.566670064559	359.146322607224	332.095775161691	317.041488014226	1155.7795932191	336.09452859438	1.78169694848272	9.58617658502514e-06	0.00029354759853659	AMT2	NC_003071.7	16039430	16042521	-	1979	protein_coding	ammonium transporter 2 && sp|Q9M6N7|AMT2_ARATH Ammonium transporter 2 OS=Arabidopsis thaliana OX=3702 GN=AMT2 PE=1 SV=2 && PF00909:Ammonium Transporter Family	B3
827434	105.835433332209	64.4831404771881	34.2677574290852	0	0	5.57844260435589	68.1954437461608	1.85948086811863	5.1451341822321	9.62833877597485e-06	0.000294418689693841	MAP70-5	NC_003075.7	9656652	9659576	-	2069	protein_coding	microtubule-associated proteins 70-5 && sp|Q8GYX3|MP705_ARATH Microtubule-associated protein 70-5 OS=Arabidopsis thaliana OX=3702 GN=MAP70.5 PE=1 SV=1 && PF07058:Microtubule-associated protein 70	M-type_MADS
826630	1129.58972114185	348.208958576816	293.365435551437	20.8678291423158	108.336121775308	86.4658603675162	590.388038423366	71.8899370950465	3.03613506247546	9.79461931498004e-06	0.00029892406741117	NIP5%3B1	NC_003075.7	6431161	6435396	-	2170	protein_coding	NOD26-like intrinsic protein 5%3B1 && sp|Q9SV84|NIP51_ARATH Probable aquaporin NIP5-1 OS=Arabidopsis thaliana OX=3702 GN=NIP5-1 PE=2 SV=1 && PF00230:Major intrinsic protein	BES1
824773	883.318808964976	1273.54202442446	838.30635857006	2098.86428899818	2441.10644486231	2411.74668594986	998.3890639865	2317.23913993678	-1.21517257480706	9.80352853151325e-06	0.00029892406741117	ROC2	NC_003074.8	20806566	20808168	-	1275	protein_coding	rotamase cyclophilin 2 && sp|Q38867|CP19C_ARATH Peptidyl-prolyl cis-trans isomerase CYP19-3 OS=Arabidopsis thaliana OX=3702 GN=CYP19-3 PE=2 SV=2 && PF00160:Cyclophilin type peptidyl-prolyl cis-trans isomerase/CLD	FAR1
823957	122.11780769101	521.23871885727	121.190849444326	40.6373514876675	6.07492271637239	5.57844260435589	254.849125330869	17.4302389361319	3.87754637468855	9.89361224140743e-06	0.00030124295088518	AT3G48020	NC_003074.8	17724400	17725198	+	799	protein_coding	hypothetical protein && - && -	-
822465	74.2883330120314	15.0460661113439	13.3727833869601	0	0	0	34.2357275034451	0	7.52306573334032	1.01299801221171e-05	0.000307545776201296	ABCB16	NC_003074.8	10611024	10616361	-	3794	protein_coding	P-glycoprotein 16 && sp|Q9LSJ8|AB16B_ARATH ABC transporter B family member 16 OS=Arabidopsis thaliana OX=3702 GN=ABCB16 PE=2 SV=1 && PF00005:ABC transporter|PF00664:ABC transporter transmembrane region	ERF
820053	377.547555444707	372.927495759738	154.622807911726	87.864543757119	68.8491241188871	62.292609081974	301.699286372057	73.0020923193267	2.04722648138283	1.01358485595884e-05	0.000307545776201296	AT3G09010	NC_003074.8	2749908	2752390	+	2011	protein_coding	Protein kinase superfamily protein && sp|Q93YN1|CRPK1_ARATH Cold-responsive protein kinase 1 OS=Arabidopsis thaliana OX=3702 GN=CRPK1 PE=1 SV=1 && PF00069:Protein kinase domain	ERF
823854	273.747418907348	275.128066036003	193.069560149236	96.6509981328309	82.0114566710273	71.5900134225672	247.315015030862	83.4174894088084	1.56842476902599	1.01444260056456e-05	0.000307545776201296	AT3G47010	NC_003074.8	17316635	17319531	-	2181	protein_coding	Glycosyl hydrolase family protein && sp|A7LXU3|BGH3B_BACO1 Beta-glucosidase BoGH3B OS=Bacteroides ovatus (strain ATCC 8483 / DSM 1896 / JCM 5824 / NCTC 11153) OX=411476 GN=BACOVA_02659 PE=1 SV=1 && PF00933:Glycosyl hydrolase family 3 N terminal domain|PF01915:Glycosyl hydrolase family 3 C-terminal domain	C2H2
818205	4462.38822270901	3778.71203196322	3145.11149282067	1795.73161303612	1767.80251046437	1240.27373903513	3795.40391583097	1601.26928751187	1.24512018180983	1.01579220780173e-05	0.000307545776201296	AT2G36320	NC_003071.7	15228714	15230663	+	1774	protein_coding	A20/AN1-like zinc finger family protein && sp|Q9SJM6|SAP4_ARATH Zinc finger A20 and AN1 domain-containing stress-associated protein 4 OS=Arabidopsis thaliana OX=3702 GN=SAP4 PE=1 SV=1 && PF01428:AN1-like Zinc finger|PF01754:A20-like zinc finger	NF-YB
824350	316.488651599202	159.058413177064	290.858038666382	779.797825844431	749.240468352595	687.078180769833	255.468367814216	738.70549165562	-1.5307778982097	1.04013247272161e-05	0.000314471600837212	AT3G51870	NC_003074.8	19243902	19246936	+	1547	protein_coding	Mitochondrial substrate carrier family protein && sp|O65023|EAAC_ARATH Probable envelope ADP,ATP carrier protein, chloroplastic OS=Arabidopsis thaliana OX=3702 GN=EAAC PE=2 SV=2 && PF00153:Mitochondrial carrier protein	TALE
842190	825.312850311746	306.294917266643	118.683452559271	74.6848621935511	32.3995878206528	50.205983439203	416.763740045887	52.430144484469	2.99142052869786	1.04275227163491e-05	0.000314820256862376	AT1G58225	NC_003070.9	21564111	21565261	+	792	protein_coding	hypothetical protein && - && -	-
833862	505.771253520268	426.663446157395	303.395023091657	86.766236960155	110.361096014098	168.283018564736	411.943240923107	121.803450512996	1.7554740203212	1.0496639153075e-05	0.000316461876488634	AT5G38710	NC_003076.8	15501126	15504269	+	2067	protein_coding	Methylenetetrahydrofolate reductase family protein && sp|Q6NKX1|PROD2_ARATH Proline dehydrogenase 2, mitochondrial OS=Arabidopsis thaliana OX=3702 GN=POX2 PE=2 SV=1 && PF01619:Proline dehydrogenase	-
820155	94.6413009605331	572.825231239021	9.19378857853506	8.7864543757119	8.09989695516319	9.29740434059314	225.553440259363	8.72791855715608	4.69063503556125	1.05772847760826e-05	0.000318445995797179	MDHAR	NC_003074.8	3056375	3059244	-	1593	protein_coding	monodehydroascorbate reductase && sp|Q9SR59|MDAR3_ARATH Monodehydroascorbate reductase 3 OS=Arabidopsis thaliana OX=3702 GN=MDAR3 PE=2 SV=1 && PF07992:Pyridine nucleotide-disulphide oxidoreductase	WRKY
823813	1870.43775446731	1240.22573517792	1353.99431792971	695.228202478204	626.729526905752	507.638276996386	1488.21926919165	609.865335460114	1.28731627486112	1.06051993319886e-05	0.000318839228095893	AT3G46600	NC_003074.8	17157585	17159965	+	2147	protein_coding	GRAS family transcription factor && sp|Q9SNB8|SCL30_ARATH Scarecrow-like protein 30 OS=Arabidopsis thaliana OX=3702 GN=SCL30 PE=1 SV=1 && PF03514:GRAS domain family	GRAS
832271	252.376802561422	262.231437940565	272.470461509312	645.804396614825	494.093714264954	616.417907781325	262.359567337099	585.438672887035	-1.15764256961733	1.06355332614129e-05	0.000319303995789496	AT5G22100	NC_003076.8	7328870	7330930	+	1485	protein_coding	RNA cyclase family protein && sp|Q9C578|RCL1_ARATH Probable RNA 3'-terminal phosphate cyclase-like protein OS=Arabidopsis thaliana OX=3702 GN=At5g22100 PE=2 SV=1 && PF01137:RNA 3'-terminal phosphate cyclase|PF05189:RNA 3'-terminal phosphate cyclase (RTC), insert domain	-
834449	120.08251089616	251.484247861034	348.528167022647	58.2102602390913	43.5369461340021	56.7141664776182	240.031641926614	52.8204576169039	2.18511654239826	1.07573187073251e-05	0.000322509222585811	AT5G44260	NC_003076.8	17829618	17831336	-	1719	protein_coding	Zinc finger C-x8-C-x5-C-x3-H type family protein && sp|Q9FKW2|C3H61_ARATH Zinc finger CCCH domain-containing protein 61 OS=Arabidopsis thaliana OX=3702 GN=TZF5 PE=1 SV=1 && PF00642:Zinc finger C-x8-C-x5-C-x3-H type (and similar)	C3H
829507	174.01787595969	118.219090874845	159.637601681836	739.160474356764	458.656665086116	338.42551799759	150.624856172124	512.08088581349	-1.7642422477886	1.09567907147377e-05	0.00032803133819046	AT4G33660	NC_003075.7	16167257	16168711	-	1333	protein_coding	cysteine-rich TM module stress tolerance protein && - && -	-
830421	105.835433332209	131.115718970282	264.948270854147	17.5729087514238	1.0124871193954	22.3137704174235	167.299807718879	13.6330554294142	3.61605850977339	1.10288718042013e-05	0.000329729473745103	LAC12	NC_003076.8	1594685	1597042	+	1766	protein_coding	laccase 12 && sp|Q9FLB5|LAC12_ARATH Laccase-12 OS=Arabidopsis thaliana OX=3702 GN=LAC12 PE=2 SV=1 && PF07731:Multicopper oxidase|PF00394:Multicopper oxidase|PF07732:Multicopper oxidase	ERF
5007894	295.118035253275	566.376917191302	178.860977800591	97.7493049297949	56.6992786861423	42.7680599667285	346.785310081723	65.7388811942219	2.40073484197066	1.11510626969829e-05	0.000332589198609672	AT2G21188	NC_003071.7	9079042	9079538	-	370	ncRNA	other RNA && - && -	-
829466	4236.47027848064	5129.63382496031	2247.46340797098	1442.07682441372	1222.07195311025	774.473781571409	3871.18917047064	1146.20751969846	1.75598276320186	1.11700736693853e-05	0.000332589198609672	ADR1-L1	NC_003075.7	16050456	16056526	-	4167	protein_coding	ADR1-like 1 && sp|Q9SZA7|DRL29_ARATH Probable disease resistance protein At4g33300 OS=Arabidopsis thaliana OX=3702 GN=At4g33300 PE=2 SV=3 && PF00931:NB-ARC domain|PF05659:Arabidopsis broad-spectrum mildew resistance protein RPW8	LBD
842851	67.1647942300558	80.6039255964851	51.8195356244703	9.88476117267589	2.0249742387908	9.29740434059314	66.5294184836704	7.06904658401994	3.23421569020598	1.11710058789515e-05	0.000332589198609672	PP2-A5	NC_003070.9	24292372	24294740	+	1732	protein_coding	phloem protein 2 A5 && sp|Q9C5Q9|P2A05_ARATH Protein PHLOEM PROTEIN 2-LIKE A5 OS=Arabidopsis thaliana OX=3702 GN=PP2A5 PE=2 SV=1 && PF14299:Phloem protein 2|PF01582:TIR domain	WRKY
820732	733.724494543488	233.21402472583	534.075536516718	3093.93024704755	1956.12511467191	1409.48649803392	500.338018595345	2153.18061991779	-2.10515861163933	1.12007920256062e-05	0.000333014129669893	TCP4	NC_003074.8	5061681	5064152	+	2390	protein_coding	TCP family transcription factor 4 && sp|Q8LPR5|TCP4_ARATH Transcription factor TCP4 OS=Arabidopsis thaliana OX=3702 GN=TCP4 PE=1 SV=1 && PF03634:TCP family transcription factor	TCP
3770183	70.217739422331	41.9140413101723	21.7307730038101	0	0	1.85948086811863	44.6208512454378	0.619826956039543	6.08322996533916	1.12461642548988e-05	0.00033390063885983	AT4G09875	NC_003075.7	6209726	6212148	-	2423	pseudogene	hypothetical protein && - && -	LBD
823897	494.577121148592	127.891561946423	363.572548332977	3026.93353243275	1567.33006082408	939.037838399907	328.680410475998	1844.43381055224	-2.4879725506852	1.13070049612966e-05	0.000335202527294293	PEX11B	NC_003074.8	17480521	17481800	+	1069	protein_coding	peroxin 11B && sp|Q9STY0|PX11B_ARATH Peroxisomal membrane protein 11B OS=Arabidopsis thaliana OX=3702 GN=PEX11B PE=1 SV=1 && PF05648:Peroxisomal biogenesis factor 11 (PEX11)	-
834811	102.782488139934	8.59775206362508	109.489663980736	1041.19484352186	589.267503488122	431.399561403522	73.6233013947649	687.287302804501	-3.22023952707751	1.13212443999051e-05	0.000335202527294293	AT5G47610	NC_003076.8	19301130	19302117	-	988	protein_coding	RING/U-box superfamily protein && sp|Q9FGJ6|ATL79_ARATH RING-H2 finger protein ATL79 OS=Arabidopsis thaliana OX=3702 GN=ATL79 PE=2 SV=1 && PF13639:Ring finger domain	WOX
821027	112.958972114185	109.62133881122	57.6701283562654	463.485468318803	376.645208415088	232.435108514829	93.4168130938899	357.52192841624	-1.93859867261885	1.14050070777875e-05	0.000337217468225601	HYH	NC_003074.8	6023844	6024710	+	775	protein_coding	HY5-homolog && sp|Q8W191|HYH_ARATH Transcription factor HY5-like OS=Arabidopsis thaliana OX=3702 GN=HYH PE=1 SV=1 && PF00170:bZIP transcription factor	bZIP
828854	498.647714738293	1268.1684293847	1830.39972609016	187.810462280842	371.582772818111	185.018346377804	1199.07195673772	248.137193825586	2.2729016386091	1.18666043070356e-05	0.000350383119745289	AT4G27450	NC_003075.7	13727370	13729002	-	1367	protein_coding	aluminum induced protein with YGL and LRDR motifs && sp|P24805|TSJT1_TOBAC Stem-specific protein TSJT1 OS=Nicotiana tabacum OX=4097 GN=TSJT1 PE=2 SV=1 && PF12481:Aluminium induced protein	NAC
824716	370.424016662732	298.771884210972	379.452728604992	880.842051165118	660.1416018458	914.864587114365	349.549543159565	818.616080041761	-1.22715239747706	1.1919443996125e-05	0.000351459869259368	RBL	NC_003074.8	20578922	20582505	+	2519	protein_coding	Noc2p family && sp|Q8LNU5|NOC2L_ORYSJ Nucleolar complex protein 2 homolog OS=Oryza sativa subsp. japonica OX=39947 GN=Os10g0495500 PE=2 SV=1 && -	GATA
816180	191.317898715916	199.897735479283	71.0429117432254	17.5729087514238	23.2872037460942	36.2598769283133	154.086181979475	25.7066631419437	2.57770147817842	1.20559443354998e-05	0.000354997120858489	AT2G16790	NC_003071.7	7283928	7285345	-	1324	protein_coding	P-loop containing nucleoside triphosphate hydrolases superfamily protein && sp|Q9SLE0|GNTK_ARATH Gluconokinase OS=Arabidopsis thaliana OX=3702 GN=At2g16790 PE=2 SV=2 && -	-
818931	927.077690054254	1381.01392521978	1309.6969729604	479.960070273262	282.483906311316	510.427498298564	1205.92952941148	424.290491627714	1.5069818705634	1.25116799460261e-05	0.000367911947563556	MSS3	NC_003071.7	17991052	17992047	-	996	protein_coding	Calcium-binding EF-hand family protein && sp|O22845|CML5_ARATH Calmodulin-like protein 5 OS=Arabidopsis thaliana OX=3702 GN=CML5 PE=2 SV=2 && PF13499:EF-hand domain pair	FAR1
815998	822.25990511947	1131.67911537465	996.272362328526	275.675006037961	389.807540967228	467.659438331835	983.403794274216	377.713995112341	1.37969646543252	1.25339053746168e-05	0.000368061303381019	KCS8	NC_003071.7	6542166	6544118	+	1953	protein_coding	3-ketoacyl-CoA synthase 8 && sp|Q4V3C9|KCS8_ARATH 3-ketoacyl-CoA synthase 8 OS=Arabidopsis thaliana OX=3702 GN=KCS8 PE=2 SV=1 && PF08392:FAE1/Type III polyketide synthase-like protein|PF08541:3-Oxoacyl-[acyl-carrier-protein (ACP)] synthase III C terminal	-
829150	2916.5803070203	1302.5594376392	2550.85843106264	264.691938068321	632.804449622124	741.003125945273	2256.66605857405	546.166504545239	2.04643560484852	1.28158146148321e-05	0.000375825514374298	XTH24	NC_003075.7	14819192	14820595	-	1210	protein_coding	xyloglucan endotransglucosylase/hydrolase 24 && sp|P24806|XTH24_ARATH Xyloglucan endotransglucosylase/hydrolase protein 24 OS=Arabidopsis thaliana OX=3702 GN=XTH24 PE=1 SV=2 && PF00722:Glycosyl hydrolases family 16|PF06955:Xyloglucan endo-transglycosylase (XET) C-terminus	NAC
818227	64.1118490377805	80.6039255964851	65.1923190114304	15.3762951574958	4.04994847758159	7.43792347247451	69.9693645485653	8.95472236918398	2.9759738422324	1.28371103837721e-05	0.000375936441334313	AT2G36540	NC_003071.7	15325237	15326449	+	750	protein_coding	Haloacid dehalogenase-like hydrolase (HAD) superfamily protein && - && PF03031:NLI interacting factor-like phosphatase	C3H
841464	299.188628842976	218.167958614486	301.723425168287	599.675511142337	653.054192010032	620.136869517563	273.02667087525	624.288857556644	-1.19223098536194	1.28890646525738e-05	0.000376943680970232	SCL3	NC_003070.9	18677694	18680300	-	2366	protein_coding	scarecrow-like 3 && sp|Q9LPR8|SCL3_ARATH Scarecrow-like protein 3 OS=Arabidopsis thaliana OX=3702 GN=SCL3 PE=1 SV=1 && PF03514:GRAS domain family	GRAS
839142	1824.64357658318	954.350479062384	2070.27402809376	635.919635442149	400.944899280578	279.851870651854	1616.42269457977	438.905468458193	1.88154335932968	1.29492629294019e-05	0.000378188949717744	AT1G25550	NC_003070.9	8976326	8978305	+	1801	protein_coding	myb-like transcription factor family protein && sp|Q9FPE8|HHO3_ARATH Transcription factor HHO3 OS=Arabidopsis thaliana OX=3702 GN=HHO3 PE=1 SV=1 && -	G2-like
830416	88.5354105759826	113.920214843032	81.9082982451305	25.2610563301717	10.124871193954	17.665068247127	94.7879745547151	17.6836652570842	2.42536516614698	1.30061346513088e-05	0.000379333813077438	PRX52	NC_003076.8	1578869	1580875	-	1304	protein_coding	Peroxidase superfamily protein && sp|Q9FLC0|PER52_ARATH Peroxidase 52 OS=Arabidopsis thaliana OX=3702 GN=PER52 PE=2 SV=1 && PF00141:Peroxidase	NAC
837915	310.382761214652	242.886495797408	546.612520941993	43.9322718785595	120.485967208052	40.9085790986098	366.627259318018	68.4422727284072	2.42209948271317	1.30483196134796e-05	0.000380047800302515	AT1G02610	NC_003070.9	553019	556152	-	1473	protein_coding	RING/FYVE/PHD zinc finger superfamily protein && - && PF12428:Protein of unknown function (DUF3675)|PF12906:RING-variant domain	C2H2
826456	5399.64239673751	3601.38339565095	2127.10835748834	1162.0085911879	1341.5454331989	1014.34681355871	3709.37804995894	1172.6336126485	1.66137031623297	1.33215081506556e-05	0.000387478989108364	AT4G08850	NC_003075.7	5636479	5640952	-	4162	protein_coding	Leucine-rich repeat receptor-like protein kinase family protein && sp|Q8VZG8|MIK2_ARATH MDIS1-interacting receptor like kinase 2 OS=Arabidopsis thaliana OX=3702 GN=MIK2 PE=1 SV=3 && PF08263:Leucine rich repeat N-terminal domain|PF13855:Leucine rich repeat|PF00069:Protein kinase domain	ERF
835054	3794.81087399815	2555.68180091255	2139.64534191361	10516.2875809302	5640.56574215177	8565.69861898846	2830.04600560811	8240.8506473568	-1.54202792092625	1.36051864074859e-05	0.000395194765119204	cpHsc70-2	NC_003076.8	20303334	20306469	+	2467	protein_coding	chloroplast heat shock protein 70-2 && sp|Q9LTX9|HSP7G_ARATH Heat shock 70 kDa protein 7, chloroplastic OS=Arabidopsis thaliana OX=3702 GN=HSP70-7 PE=2 SV=1 && PF00012:Hsp70 protein	bHLH
837250	380.600500636983	399.795470958566	358.557754562867	165.844326341562	131.623325521402	178.510163339388	379.651242052805	158.659271734117	1.25813701271326	1.38594396597633e-05	0.000401493565096463	AT1G07380	NC_003070.9	2264634	2269121	-	2773	protein_coding	Neutral/alkaline non-lysosomal ceramidase && sp|F4HQM3|NCER1_ARATH Neutral ceramidase 1 OS=Arabidopsis thaliana OX=3702 GN=NCER1 PE=2 SV=1 && PF17048:Neutral/alkaline non-lysosomal ceramidase, C-terminal|PF04734:Neutral/alkaline non-lysosomal ceramidase, N-terminal	-
842135	1036.98371697616	973.69542120554	498.136181164263	283.363153616709	178.19773301359	293.797977162743	836.271773115322	251.786287931014	1.73129715296537	1.38787610945565e-05	0.000401511436193734	AT1G57590	NC_003070.9	21327360	21329944	-	1670	protein_coding	Pectinacetylesterase family protein && sp|F4I839|PAE2_ARATH Pectin acetylesterase 2 OS=Arabidopsis thaliana OX=3702 GN=PAE2 PE=2 SV=1 && PF03283:Pectinacetylesterase	bHLH
818506	1701.50812049475	2115.04700765177	692.877339236869	287.756380804565	459.669152205511	418.383195326691	1503.14415579446	388.602909445589	1.95110269390466	1.39404637174685e-05	0.000402753693350174	AT2G39210	NC_003071.7	16366102	16368570	-	2330	protein_coding	Major facilitator superfamily protein && - && PF07690:Major Facilitator Superfamily|PF06813:Nodulin-like	NF-YC
824491	229.98853781807	170.880322264548	285.007445934587	589.790749969661	608.504758756634	539.249451754402	228.625435339068	579.181653493566	-1.33915164150171	1.39775854252393e-05	0.000403283398841649	RLP45	NC_003074.8	19733766	19739232	+	3163	protein_coding	receptor like protein 45 && sp|F4J9A8|RLP45_ARATH Receptor-like protein 45 OS=Arabidopsis thaliana OX=3702 GN=RLP45 PE=2 SV=2 && PF13855:Leucine rich repeat	C2H2
835652	453.871185251589	347.134239568863	379.452728604992	1210.33409025431	858.589077247298	806.084956329425	393.486051141815	958.336041277012	-1.28392896627958	1.4368589047908e-05	0.000414008231546837	AT5G55580	NC_003076.8	22515391	22517964	+	2330	protein_coding	Mitochondrial transcription termination factor family protein && sp|Q9FM80|MTEF9_ARATH Transcription termination factor MTERF9, chloroplastic OS=Arabidopsis thaliana OX=3702 GN=MTERF9 PE=2 SV=1 && -	-
839748	95.6589493579582	342.83536353705	63.5207210880604	17.5729087514238	0	4.64870217029657	167.338344661023	7.40720364057346	4.50845118911837	1.44865928731616e-05	0.000416552465083803	GRX480	NC_003070.9	10013434	10014256	-	823	protein_coding	Thioredoxin superfamily protein && sp|Q9SGP6|GRXC9_ARATH Glutaredoxin-C9 OS=Arabidopsis thaliana OX=3702 GN=GRXC9 PE=1 SV=1 && PF00462:Glutaredoxin	-
817667	835.489334285997	466.428049451661	578.372881486024	183.417235092986	94.1613021037721	232.435108514829	626.763421741227	170.004548570529	1.88186259702023	1.44956997772105e-05	0.000416552465083803	AT2G31110	NC_003071.7	13258329	13262256	-	1586	protein_coding	trichome birefringence-like protein (DUF828) && sp|Q67XC4|TBL40_ARATH Protein trichome birefringence-like 40 OS=Arabidopsis thaliana OX=3702 GN=TBL40 PE=2 SV=2 && PF13839:GDSL/SGNH-like Acyl-Esterase family found in Pmr5 and Cas1p|PF14416:PMR5 N terminal Domain	BES1
843989	270.694473715073	404.094346990379	314.260409593562	115.322213681219	131.623325521402	76.2387155928638	329.683076766338	107.728084931828	1.61467716318287	1.47209946719178e-05	0.000422461058325386	CP12-3	NC_003070.9	28728206	28728976	+	771	protein_coding	CP12 domain-containing protein 3 && sp|Q9C9K2|CP123_ARATH Calvin cycle protein CP12-3, chloroplastic OS=Arabidopsis thaliana OX=3702 GN=CP12-3 PE=1 SV=1 && PF02672:CP12 domain	-
838280	1550.89615767583	678.147694018428	944.452826704056	5498.12382560172	3214.64660408039	2609.7813984045	1057.83222613277	3774.18394269554	-1.83498730078203	1.50509944114279e-05	0.000430821597355152	HBP1	NC_003070.9	5844646	5845661	+	941	protein_coding	SOUL heme-binding family protein && - && PF04832:SOUL heme-binding protein	-
817047	80.3942233965819	61.2589834533287	95.2810816320906	1.09830679696399	14.1748196715356	4.64870217029657	78.9780961606671	6.64060954626538	3.56704756222623	1.5052464269839e-05	0.000430821597355152	CIPK16	NC_003071.7	10670410	10672892	-	1824	protein_coding	CBL-interacting protein kinase 16 && sp|Q9SEZ7|CIPKG_ARATH CBL-interacting serine/threonine-protein kinase 16 OS=Arabidopsis thaliana OX=3702 GN=CIPK16 PE=1 SV=1 && PF03822:NAF domain|PF00069:Protein kinase domain	YABBY
841605	553.600728199247	457.830297388035	130.384638022861	71.3899418026592	80.9989695516319	30.6814343239574	380.605221203381	61.0234485594161	2.64182226957595	1.51433636776516e-05	0.000432846131430717	AT1G51790	NC_003070.9	19206615	19211971	-	4043	protein_coding	Leucine-rich repeat protein kinase family protein && sp|O65924|Y2921_ARATH Putative leucine-rich repeat receptor-like protein kinase At2g19210 OS=Arabidopsis thaliana OX=3702 GN=At2g19210 PE=1 SV=1 && PF07714:Protein tyrosine kinase|PF12819:Malectin-like domain	FAR1
817438	1084.81319165514	1295.03640458353	743.861075899655	351.458175028476	435.369461340021	432.329301837581	1041.23689071277	406.385646068693	1.35666465408057	1.53983964969715e-05	0.000439537742603298	PLL4	NC_003071.7	12405391	12408239	-	2550	protein_coding	poltergeist like 4 && sp|Q9ZV25|P2C23_ARATH Probable protein phosphatase 2C 23 OS=Arabidopsis thaliana OX=3702 GN=PLL4 PE=2 SV=1 && PF00481:Protein phosphatase 2C	LBD
826696	367.371071470456	738.331958463804	213.128735229676	95.5526913358669	102.261199058935	102.271447746525	439.610588387979	100.028446047109	2.13481779305798	1.5418425425337e-05	0.000439537742603298	UGE5	NC_003075.7	6715874	6718550	-	1343	protein_coding	UDP-D-glucose/UDP-D-galactose 4-epimerase 5 && sp|Q9SN58|UGE5_ARATH UDP-glucose 4-epimerase 5 OS=Arabidopsis thaliana OX=3702 GN=UGE5 PE=1 SV=3 && PF16363:GDP-mannose 4,6 dehydratase	MYB
834496	155.700204806038	121.443247898704	218.979327961471	443.715945973451	416.132206071509	620.136869517563	165.374260222071	493.328340520841	-1.57491522293385	1.54504727415576e-05	0.000439867172241744	GALS2	NC_003076.8	18018905	18021508	-	2106	protein_coding	glycosyltransferase family protein (DUF23) && sp|Q9LTZ9|GALS2_ARATH Galactan beta-1,4-galactosyltransferase GALS2 OS=Arabidopsis thaliana OX=3702 GN=GALS2 PE=2 SV=1 && PF01697:Glycosyltransferase family 92	-
828959	40.7059358970035	20.4196611511096	15.8801802720151	0	0	0	25.6685924400427	0	7.10745631199237	1.57164728596822e-05	0.00044684742570323	AT4G28420	NC_003075.7	14055661	14057592	+	1645	protein_coding	Tyrosine transaminase family protein && sp|Q67Y55|TAT1_ARATH Probable aminotransferase TAT1 OS=Arabidopsis thaliana OX=3702 GN=At4g28420 PE=2 SV=1 && PF00155:Aminotransferase class I and II	-
838824	1607.88446793164	1388.53695827545	1364.85970443161	784.191053032287	649.00424353245	527.162826111631	1453.76037687957	653.45270755879	1.15404885558998	1.57683582063624e-05	0.000447729599547322	AT1G22190	NC_003070.9	7835781	7837411	+	1631	protein_coding	Integrase-type DNA-binding superfamily protein && sp|Q9LM15|RA213_ARATH Ethylene-responsive transcription factor RAP2-13 OS=Arabidopsis thaliana OX=3702 GN=RAP2-13 PE=1 SV=1 && PF00847:AP2 domain	ERF
831039	10720.9258668733	9511.26322038524	5667.55275918602	3757.3075524138	2446.16888045928	3248.51307660324	8633.24728214819	3150.66316982544	1.45422633892627	1.60527881634212e-05	0.000455203633706738	NADP-ME2	NC_003076.8	3754091	3758342	+	2434	protein_coding	NADP-malic enzyme 2 && sp|Q9LYG3|MAOP2_ARATH NADP-dependent malic enzyme 2 OS=Arabidopsis thaliana OX=3702 GN=NADP-ME2 PE=1 SV=1 && PF03949:Malic enzyme, NAD binding domain|PF00390:Malic enzyme, N-terminal domain	MYB_related
28719340	4.07059358970035	5.37359503976567	20.0591750804401	114.223906884255	53.6618173279561	130.163660768304	9.83445456996872	99.3497949935049	-3.31462632236094	1.66721665249035e-05	0.000472143438817385	AT3G29633	NC_003074.8	11452509	11453528	-	1020	protein_coding	hypothetical protein && - && -	-
819831	813.101069542645	1057.52350382588	809.88919387277	1924.23350828091	1724.26556433036	2553.99697236094	893.504589080433	2067.4986816574	-1.21070185265133	1.69035058764539e-05	0.000478064106909038	AT3G06530	NC_003074.8	2022433	2033912	+	7088	protein_coding	ARM repeat superfamily protein && sp|Q9C8Z4|HEAT1_ARATH Uncharacterized protein At3g06530 OS=Arabidopsis thaliana OX=3702 GN=At3g06530 PE=1 SV=3 && PF08146:BP28CT (NUC211) domain|PF12397:U3 small nucleolar RNA-associated protein 10	-
832287	452.853536854164	308.44435528255	575.865484600969	159.254485559778	145.798145192937	79.957677329101	445.721125579227	128.336769360606	1.79833816062011	1.69410691146649e-05	0.000478338390175368	AT5G22270	NC_003076.8	7372109	7373259	-	927	protein_coding	hypothetical protein && sp|Q9FMS4|SIED1_ARATH Protein salt-induced and EIN3/EIL1-dependent 1 OS=Arabidopsis thaliana OX=3702 GN=SIED1 PE=1 SV=1 && -	NAC
824369	1186.57803139765	1087.61563604857	1893.92044717822	499.729592618614	616.604655711798	438.837484875996	1389.37137154148	518.390577735469	1.42277985701519	1.69636863633084e-05	0.000478338390175368	AT3G52060	NC_003074.8	19310531	19312281	-	1664	protein_coding	core-2/I-branching beta-1%2C6-N-acetylglucosaminyltransferase family protein && sp|Q65XS5|BC10_ORYSJ Glycosyltransferase BC10 OS=Oryza sativa subsp. japonica OX=39947 GN=BC10 PE=1 SV=1 && PF02485:Core-2/I-Branching enzyme	SBP
827255	1305.64289389639	3683.06204025539	1695.00029429719	494.238058633794	668.241498800963	680.569997731418	2227.90174281632	614.349851722058	1.85827284536511	1.69800546591647e-05	0.000478338390175368	MO1	NC_003075.7	8972649	8974769	-	1662	protein_coding	monooxygenase 1 && sp|O81815|MO1_ARATH Monooxygenase 1 OS=Arabidopsis thaliana OX=3702 GN=MO1 PE=2 SV=1 && PF01494:FAD binding domain	-
818596	159.770798395739	113.920214843032	159.637601681836	400.881980891855	676.341395756126	330.057854091057	144.442871640202	469.093743579679	-1.69836027835087	1.70913146439523e-05	0.000480841625356592	ELF4	NC_003071.7	16734294	16734953	-	619	protein_coding	EARLY FLOWERING-like protein (DUF1313) && sp|O04211|ELF4_ARATH Protein EARLY FLOWERING 4 OS=Arabidopsis thaliana OX=3702 GN=ELF4 PE=1 SV=1 && PF07011:Early Flowering 4 domain	MYB_related
6241151	191.317898715916	757.67690060696	55.1627314712103	43.9322718785595	13.1623325521402	24.1732512855422	334.719176931362	27.0892852387473	3.62858033376288	1.7250171731505e-05	0.000484675636634143	AT2G01008	NC_003071.7	1025	3173	+	1602	protein_coding	maternal effect embryo arrest protein && sp|Q9LX89|FB255_ARATH F-box protein At5g10340 OS=Arabidopsis thaliana OX=3702 GN=At5g10340 PE=2 SV=1 && -	-
826860	2417.93259228201	1166.07012362915	784.81522502222	385.50568573436	420.18215454909	188.737308114041	1456.27264697779	331.47504946583	2.13557287625536	1.75030927041537e-05	0.000490780327750331	EARLI1	NC_003075.7	7406065	7406994	-	930	protein_coding	Bifunctional inhibitor/lipid-transfer protein/seed storage 2S albumin superfamily protein && sp|Q39176|ERLI1_ARATH Lipid transfer protein EARLI 1 OS=Arabidopsis thaliana OX=3702 GN=EARLI1 PE=1 SV=1 && PF14547:Hydrophobic seed protein	Trihelix
819095	897.565886528927	1088.69035505653	827.440972068155	1816.59944217844	2282.14596711723	1851.11320421209	937.899071217869	1983.28620450259	-1.08073957043258	1.75131711104423e-05	0.000490780327750331	AT2G44860	NC_003071.7	18500803	18502562	-	857	protein_coding	Ribosomal protein L24e family protein && sp|O22165|RLP24_ARATH Probable ribosome biogenesis protein RLP24 OS=Arabidopsis thaliana OX=3702 GN=At2g44860 PE=1 SV=1 && PF01246:Ribosomal protein L24e	-
824807	4959.00064065245	4671.80352757228	2254.98559862614	1405.8327001139	1380.01994373593	765.176377230816	3961.92992228362	1183.67634036022	1.74299150400808	1.75627443526512e-05	0.000491142663052284	WRKY70	NC_003074.8	20908711	20910623	-	1470	protein_coding	WRKY DNA-binding protein 70 && sp|Q9LY00|WRK70_ARATH Probable WRKY transcription factor 70 OS=Arabidopsis thaliana OX=3702 GN=WRKY70 PE=1 SV=1 && PF03106:WRKY DNA -binding domain	WRKY
829853	1844.99654453168	2648.10763559652	1135.01498996824	751.241849123367	549.780505831701	476.956842672428	1876.03972336548	592.659732542499	1.66247807676245	1.75718608601581e-05	0.000491142663052284	HSF4	NC_003075.7	17440177	17442151	+	1783	protein_coding	heat shock factor 4 && sp|Q96320|HSFB1_ARATH Heat stress transcription factor B-1 OS=Arabidopsis thaliana OX=3702 GN=HSFB1 PE=2 SV=2 && PF00447:HSF-type DNA-binding	HSF
828696	1887.73777722354	2291.30092495608	1134.17919100655	688.63836169642	551.805480070492	694.516104242308	1771.07263106206	644.98664866974	1.45700578825157	1.76326300867066e-05	0.000492200308766248	AT4G25900	NC_003075.7	13161279	13163678	+	1446	protein_coding	Galactose mutarotase-like superfamily protein && sp|Q40784|AAPC_CENCI Putative glucose-6-phosphate 1-epimerase OS=Cenchrus ciliaris OX=35872 PE=2 SV=1 && PF01263:Aldose 1-epimerase	SBP
828852	400.953468585484	167.656165240689	759.74125617167	30.7525903149916	69.8616112382825	103.201188180584	442.783629999281	67.9384632446193	2.70276877746286	1.77282013876805e-05	0.000494148882367563	AT4G27435	NC_003075.7	13723610	13725359	+	1302	protein_coding	fiber (DUF1218) && - && PF06749:Protein of unknown function (DUF1218)	ERF
843073	137.382533652387	225.690991670158	89.4304889002956	24.1627495332077	35.4370491788389	35.3301364942539	150.834671407614	31.6433117354335	2.24908227189417	1.7748476115969e-05	0.000494148882367563	AT1G67520	NC_003070.9	25302628	25306357	-	3210	protein_coding	lectin protein kinase family protein && sp|O64793|Y1675_ARATH G-type lectin S-receptor-like serine/threonine-protein kinase At1g67520 OS=Arabidopsis thaliana OX=3702 GN=At1g67520 PE=2 SV=3 && -	MYB_related
821478	134.329588460112	79.529206588532	130.384638022861	419.553196440243	285.521367669502	328.198373222938	114.747811023835	344.424312444228	-1.58363889449405	1.79431632532716e-05	0.000498922205174519	AT3G19440	NC_003074.8	6740695	6743298	+	1770	protein_coding	Pseudouridine synthase family protein && sp|Q9LT72|PUS4_ARATH RNA pseudouridine synthase 4, mitochondrial OS=Arabidopsis thaliana OX=3702 GN=At3g19440 PE=2 SV=1 && PF00849:RNA pseudouridylate synthase	-
824396	131.276643267836	193.449421431564	112.832859827476	773.207985062647	414.107231832718	364.458250151251	145.852974842292	517.257822348872	-1.82736868065044	1.80138146024747e-05	0.000500238737718917	ABCG27	NC_003074.8	19399188	19402981	+	2443	protein_coding	ABC transporter G family member 27 && sp|Q9FT51|AB27G_ARATH ABC transporter G family member 27 OS=Arabidopsis thaliana OX=3702 GN=ABCG27 PE=2 SV=1 && -	G2-like
842289	103.800136537359	35.4657272624534	19.2233761187551	0	0	2.78922130217794	52.8297466395225	0.929740434059314	5.75938202173962	1.81911981771797e-05	0.000504511963916459	AT1G59950	NC_003070.9	22068033	22070588	-	963	protein_coding	NAD(P)-linked oxidoreductase superfamily protein && sp|Q9SQ64|COR2_PAPSO Non-functional NADPH-dependent codeinone reductase 2 OS=Papaver somniferum OX=3469 GN=COR2 PE=1 SV=1 && PF00248:Aldo/keto reductase family	FAR1
6240611	1182.50743780795	1640.02120613648	1143.37297958509	455.797320740055	643.941807935473	347.722922338184	1321.96720784317	482.487350337904	1.45417274209382	1.84802259788801e-05	0.000511866491435665	AT2G26355	NC_003071.7	11220708	11221535	+	828	lncRNA	other RNA && - && -	-
833497	1454.21955992045	1752.86670197156	2305.13353632724	5741.94793452773	3606.47911928641	4464.61356435283	1837.40659940642	4604.34687272232	-1.32510503273026	1.8661721605448e-05	0.000516227469049675	CAC2	NC_003076.8	13584104	13588496	+	2201	protein_coding	acetyl Co-enzyme a carboxylase biotin carboxylase subunit && sp|O04983|ACCC_ARATH Biotin carboxylase, chloroplastic OS=Arabidopsis thaliana OX=3702 GN=CAC2 PE=1 SV=1 && PF00289:Biotin carboxylase, N-terminal domain|PF02786:Carbamoyl-phosphate synthase L chain, ATP binding domain|PF02785:Biotin carboxylase C-terminal domain	-
840317	447.765294867038	442.784231276692	223.158322769896	135.09173602657	55.6867915667469	53.9249451754402	371.235949637875	81.5678242562525	2.18824674571273	1.87362129946404e-05	0.000517621040081017	NAC016	NC_003070.9	12448543	12451287	+	2303	protein_coding	NAC domain containing protein 16 && sp|A4FVP6|NAC16_ARATH NAC domain-containing protein 16 OS=Arabidopsis thaliana OX=3702 GN=NAC016 PE=1 SV=1 && -	NAC
836074	1000.34837466886	1242.37517319382	681.176153773279	315.214050728664	304.758622938015	437.907744441937	974.633233878655	352.626806036205	1.46583606776418	1.87993561137379e-05	0.000518697915600897	RDUF2	NC_003076.8	23998164	24000166	-	2003	protein_coding	zinc finger (C3HC4-type RING finger) family protein && sp|Q940T5|RDUF2_ARATH E3 ubiquitin-protein ligase RDUF2 OS=Arabidopsis thaliana OX=3702 GN=DURF2 PE=1 SV=1 && PF06547:Protein of unknown function (DUF1117)|PF13639:Ring finger domain|PF14369:zinc-ribbon	bZIP
829661	9056.05308868585	4735.21194904151	4980.52601268095	56258.5690608863	18084.0324395212	15488.5458909941	6257.26368346944	29943.7157971339	-2.25865025638632	1.89141852439435e-05	0.000521196277851722	CAT2	NC_003075.7	16700312	16703504	-	2767	protein_coding	catalase 2 && sp|P25819|CATA2_ARATH Catalase-2 OS=Arabidopsis thaliana OX=3702 GN=CAT2 PE=1 SV=3 && -	Nin-like
5007997	74.2883330120314	83.8280826203445	52.6553345861553	12.0813747666039	14.1748196715356	5.57844260435589	70.2572500728437	10.6115456808318	2.73252339202188	1.90961153600946e-05	0.000525534887589476	AT3G13437	NC_003074.8	4376345	4376976	+	545	protein_coding	transmembrane protein && - && -	-
3767624	551.565431404397	465.353330443707	323.454198172097	137.288349620498	193.385039804521	121.79599686177	446.790986673401	150.823128762263	1.56641110376837	1.95236387668661e-05	0.000536612586132584	AT1G63860	NC_003070.9	23701408	23706058	-	3942	protein_coding	Disease resistance protein (TIR-NBS-LRR class) family && sp|Q9CAK1|RLM1B_ARATH Disease resistance protein RML1B OS=Arabidopsis thaliana OX=3702 GN=RLM1B PE=2 SV=1 && PF01582:TIR domain|PF00931:NB-ARC domain	NAC
834530	45.7941778841289	31.1668512306409	33.4319584674002	0	2.0249742387908	0	36.79766252739	0.674991412930266	5.77090006683528	1.95649852567996e-05	0.000537061347215421	AT5G44990	NC_003076.8	18163128	18164813	+	1491	protein_coding	Glutathione S-transferase family protein && sp|P42620|YQJG_ECOLI Glutathionyl-hydroquinone reductase YqjG OS=Escherichia coli (strain K12) OX=83333 GN=yqjG PE=1 SV=1 && PF13410:Glutathione S-transferase, C-terminal domain|PF13409:Glutathione S-transferase, N-terminal domain	-
834635	256.447396151122	70.9314545249069	383.631723413417	1175.18827275147	905.163484739486	1636.34316394439	237.003524696482	1238.89830714512	-2.38476697349067	1.96523272661977e-05	0.000538769932434482	AT5G45950	NC_003076.8	18634041	18636720	+	1396	protein_coding	GDSL-like Lipase/Acylhydrolase superfamily protein && sp|Q9FJ41|GDL85_ARATH GDSL esterase/lipase At5g45950 OS=Arabidopsis thaliana OX=3702 GN=At5g45950 PE=2 SV=1 && PF00657:GDSL-like Lipase/Acylhydrolase	ERF
825350	447.765294867038	526.612313897036	405.362496417228	1182.87642033021	942.625508157116	902.777961471594	459.913368393767	1009.42662998631	-1.13448752857393	1.97175750544772e-05	0.000539869216989039	AT3G61770	NC_003074.8	22864543	22866567	+	1266	protein_coding	Acid phosphatase/vanadium-dependent haloperoxidase-related protein && sp|O32107|YUID_BACSU Uncharacterized membrane protein YuiD OS=Bacillus subtilis (strain 168) OX=224308 GN=yuiD PE=4 SV=1 && PF02681:Divergent PAP2 family	-
2746185	702.17739422331	700.716793185444	590.074066949614	326.197118698304	194.397526923917	156.196392921965	664.322751452789	225.597012848062	1.55934684247238	1.97753290497855e-05	0.000540760781379231	AT5G44005	NC_003076.8	17704843	17705793	-	951	protein_coding	hypothetical protein && - && -	-
819664	214.723811856693	223.541553654252	512.344763512908	1118.07631930934	975.025095977769	1097.09371218999	316.870043007951	1063.3983758257	-1.74510332275688	1.98873377660226e-05	0.00054313179705527	ACP1	NC_003074.8	1391632	1392954	-	721	protein_coding	acyl carrier protein 1 && sp|P11829|ACP1_ARATH Acyl carrier protein 1, chloroplastic OS=Arabidopsis thaliana OX=3702 GN=ACP1 PE=1 SV=1 && PF00550:Phosphopantetheine attachment site	ERF
821742	89.5530589734077	78.4544875805788	94.4452826704056	564.52969363949	397.907437922392	165.493797262558	87.4842764081307	375.976976274813	-2.10225445746751	1.99598995709735e-05	0.000544420843952371	CYCP2%3B1	NC_003074.8	7703799	7704958	-	906	protein_coding	cyclin p2%3B1 && sp|Q9LJ45|CCU11_ARATH Cyclin-U1-1 OS=Arabidopsis thaliana OX=3702 GN=CYCU1-1 PE=1 SV=1 && PF08613:Cyclin	WRKY
842043	1435.9018887668	2027.99476800757	1054.77828964648	680.950214117672	398.919925041787	396.999165343327	1506.22498214028	492.289768167595	1.61358498837542	2.00066681445534e-05	0.000545003982729673	SERAT2%3B1	NC_003070.9	20912116	20913565	+	1450	protein_coding	serine acetyltransferase 2%3B1 && sp|Q42588|SAT1_ARATH Serine acetyltransferase 1, chloroplastic OS=Arabidopsis thaliana OX=3702 GN=SAT1 PE=1 SV=2 && PF00132:Bacterial transferase hexapeptide (six repeats)|PF06426:Serine acetyltransferase, N-terminal	HRT-like
831270	2651.99172368978	3282.19185028887	2163.04771284079	680.950214117672	428.282051504254	1221.67893035394	2699.07709560648	776.970398658622	1.79618655465869	2.0407144547847e-05	0.000555208827457648	IMD1	NC_003076.8	4576123	4578402	+	1706	protein_coding	isopropylmalate dehydrogenase 1 && sp|Q9FMT1|LEU31_ARATH 3-isopropylmalate dehydrogenase 1, chloroplastic OS=Arabidopsis thaliana OX=3702 GN=IMDH1 PE=1 SV=1 && PF00180:Isocitrate/isopropylmalate dehydrogenase	FAR1
835418	2080.07332433688	1990.37960272921	1236.98246329381	799.567348189783	519.405892249839	692.656623374189	1769.14513011996	670.543287937937	1.39955775209137	2.04529508799903e-05	0.000555750688088445	PMEPCRF	NC_003076.8	21649532	21651713	-	2098	protein_coding	pectin methylesterase PCR fragment F && sp|Q9FK05|PME61_ARATH Probable pectinesterase/pectinesterase inhibitor 61 OS=Arabidopsis thaliana OX=3702 GN=PME61 PE=2 SV=1 && PF04043:Plant invertase/pectin methylesterase inhibitor|PF01095:Pectinesterase	NAC
837663	59.0236070506551	124.667404922564	77.7293034367055	6.58984078178392	20.249742387908	8.36766390653383	87.1401051366414	11.7357490254086	2.89019005332108	2.05416796599126e-05	0.000557455999468627	AT1G11220	NC_003070.9	3759862	3761461	-	1389	protein_coding	cotton fiber%2C putative (DUF761) && - && PF14364:Domain of unknown function (DUF4408)	-
841710	17.3000227562265	32.241570238594	42.6257470459353	94.4543845389029	184.272655729963	172.001980300973	30.7224466802519	150.243006856613	-2.28578786168019	2.05730927079707e-05	0.000557603545542045	AT1G52770	NC_003070.9	19655831	19657795	+	1792	protein_coding	Phototropic-responsive NPH3 family protein && sp|Q9FMF5|RPT3_ARATH Root phototropism protein 3 OS=Arabidopsis thaliana OX=3702 GN=RPT3 PE=1 SV=2 && PF03000:NPH3 family	MYB_related
827971	71.2353878197561	76.3050495646726	50.1479377011003	10.9830679696399	14.1748196715356	8.36766390653383	65.8961250285097	11.1751838492364	2.5610359159001	2.07599956361603e-05	0.000561959730549579	BPS3	NC_003075.7	564760	566408	+	1484	protein_coding	BPS1-like protein && sp|Q9LMM6|BPS1_ARATH Protein BPS1, chloroplastic OS=Arabidopsis thaliana OX=3702 GN=BPS1 PE=2 SV=1 && -	-
831981	1311.74878428094	1602.40604085812	1341.45733350443	649.099317005717	481.94386883221	264.046283272845	1418.5373862145	465.029823036924	1.60964571896063	2.08540163561316e-05	0.000563793847733907	AT5G18630	NC_003076.8	6202536	6205737	+	1760	protein_coding	alpha/beta-Hydrolases superfamily protein && sp|P19515|LIP_RHIMI Lipase OS=Rhizomucor miehei OX=4839 PE=1 SV=2 && PF01764:Lipase (class 3)	C2H2
28719291	242.200318587171	314.892669330269	196.412755995976	95.5526913358669	59.7367400443285	39.0490982304912	251.168581304472	64.7795098702289	1.95779660988433	2.09062939739652e-05	0.000564496234522185	AT3G19660	NC_003074.8	6825433	6826585	-	1153	protein_coding	hypothetical protein && - && -	-
827238	352.10634550908	588.946016358318	804.038601140975	217.46474579887	104.286173297726	152.477431185728	581.696987669458	158.076116760774	1.88080323250929	2.10302350436432e-05	0.000567129428953322	AT4G15610	NC_003075.7	8908763	8910945	+	1819	protein_coding	Uncharacterized protein family (UPF0497) && sp|Q9FE29|CSPLM_ARATH CASP-like protein 1D1 OS=Arabidopsis thaliana OX=3702 GN=At4g15610 PE=2 SV=1 && PF04535:Domain of unknown function (DUF588)	LSD
838256	46.811826281554	107.471900795313	34.2677574290852	168.04093993549	574.080196697191	358.879807546895	62.8504948353176	367.000314726525	-2.54958701137384	2.10819483830816e-05	0.000567526554890399	AT1G16850	NC_003070.9	5764807	5765798	-	894	protein_coding	transmembrane protein && - && -	-
817358	165.876688780289	166.581446232736	235.695307195171	19.7695223453518	54.6743044473515	52.9952047413809	189.384480736066	42.4796771780281	2.15337518525123	2.10978380137212e-05	0.000567526554890399	AT2G28120	NC_003071.7	11985687	11987836	+	2150	protein_coding	Major facilitator superfamily protein && - && PF06813:Nodulin-like	NF-YC
816824	55.9706618583798	61.2589834533287	30.0887626206602	4.39322718785595	0	0	49.1061359774562	1.46440906261865	5.12901199943213	2.13757453684768e-05	0.000574282540775624	AT2G22930	NC_003071.7	9759595	9761240	+	1646	protein_coding	UDP-Glycosyltransferase superfamily protein && sp|O81010|U79B8_ARATH UDP-glycosyltransferase 79B8 OS=Arabidopsis thaliana OX=3702 GN=UGT79B8 PE=2 SV=1 && PF00201:UDP-glucoronosyl and UDP-glucosyl transferase	SBP
836299	373.476961855007	291.2488511553	390.318115106897	766.618144280863	704.691035099197	797.717292422892	351.681309372401	756.342157267651	-1.10398996487369	2.14314178152484e-05	0.000574593664277083	PPAN	NC_003076.8	24815541	24817728	+	1437	protein_coding	PETER PAN-like protein && sp|Q9ASU7|PPAN_ARATH Peter Pan-like protein OS=Arabidopsis thaliana OX=3702 GN=PPAN PE=1 SV=1 && PF04427:Brix domain	MYB
822523	723.548010569237	216.01852059858	153.787008950041	83.471316569263	25.312177984885	31.6111747580167	364.451180039286	46.7982231040549	2.96356680192206	2.14408611332313e-05	0.000574593664277083	RLP43	NC_003074.8	10895977	10898900	-	2571	protein_coding	receptor like protein 43 && sp|Q9LJW7|RLP43_ARATH Receptor-like protein 43 OS=Arabidopsis thaliana OX=3702 GN=RLP43 PE=2 SV=1 && PF08263:Leucine rich repeat N-terminal domain|PF13855:Leucine rich repeat	M-type_MADS
3768932	107.870730127059	162.282570200923	104.474870210626	24.1627495332077	9.11238407455859	32.540915192076	124.876056846203	21.9386829332808	2.50557499464069	2.15035097800043e-05	0.000575554041069292	AT3G25597	NC_003074.8	9305696	9306766	+	1071	protein_coding	transmembrane protein && - && -	-
824119	184.194359933941	314.892669330269	152.951209988356	8.7864543757119	4.04994847758159	47.416762137025	217.346079750855	20.0843883301062	3.42765549614571	2.15393253614663e-05	0.000575794717570655	LSU3	NC_003074.8	18372404	18373147	-	744	protein_coding	response to low sulfur 3 && sp|Q9SCK2|LSU3_ARATH Protein RESPONSE TO LOW SULFUR 3 OS=Arabidopsis thaliana OX=3702 GN=LSU3 PE=4 SV=1 && -	-
822619	237.112076600045	564.227479175396	634.371411918919	1905.56229273252	1756.66515215102	1263.51724988661	478.570322564787	1641.91489825671	-1.77811214859229	2.16836077521346e-05	0.000578930751252888	AFP3	NC_003074.8	11382214	11384145	-	1386	protein_coding	ABI five binding protein 3 && sp|Q94F39|AFP3_ARATH Ninja-family protein AFP3 OS=Arabidopsis thaliana OX=3702 GN=AFP3 PE=1 SV=1 && PF07897:Ethylene-responsive binding factor-associated repression|PF16136:Putative nuclear localisation signal|PF16135:TPL-binding domain in jasmonate signalling	LBD
830302	441.659404482488	400.870189966519	275.813657356052	146.07480399621	144.785658073542	137.601584240778	372.78108393502	142.82068210351	1.3834365863825	2.17144738098387e-05	0.000579034651927948	PAL3	NC_003076.8	1160569	1163957	+	2609	protein_coding	phenyl alanine ammonia-lyase 3 && sp|P45725|PAL3_ARATH Phenylalanine ammonia-lyase 3 OS=Arabidopsis thaliana OX=3702 GN=PAL3 PE=1 SV=3 && PF00221:Aromatic amino acid lyase	-
844329	120.08251089616	204.196611511096	150.443813103301	40.6373514876675	47.5868946115837	50.205983439203	158.240978503519	46.1434098461514	1.7759138415482	2.19220655419522e-05	0.000583685447717841	BAC2	NC_003070.9	30051955	30053936	-	1797	protein_coding	Mitochondrial substrate carrier family protein && sp|Q9CA93|BAC2_ARATH Mitochondrial arginine transporter BAC2 OS=Arabidopsis thaliana OX=3702 GN=BAC2 PE=1 SV=1 && PF00153:Mitochondrial carrier protein	ERF
818724	960.660087169282	2108.59869360405	823.26197725973	372.326004170792	410.057283355136	194.315750718397	1297.50691934435	325.566346081442	1.99489876229064	2.19432663890943e-05	0.000583685447717841	AT2G41250	NC_003071.7	17200657	17202848	-	1375	protein_coding	Haloacid dehalogenase-like hydrolase (HAD) superfamily protein && sp|Q4FPT7|GPH_PSYA2 Phosphoglycolate phosphatase OS=Psychrobacter arcticus (strain DSM 17307 / VKM B-2377 / 273-4) OX=259536 GN=Psyc_2124 PE=3 SV=1 && PF13419:Haloacid dehalogenase-like hydrolase	C3H
835427	9482.44776720696	12607.5286822982	6967.2201446062	2438.24108926005	3230.84639799072	4562.23630992906	9685.73219803713	3410.44126572661	1.5057829406712	2.20092206743688e-05	0.000584715261133664	GLT1	NC_003076.8	21700187	21710296	+	7625	protein_coding	NADH-dependent glutamate synthase 1 && sp|Q9LV03|GLUT1_ARATH Glutamate synthase 1 [NADH], chloroplastic OS=Arabidopsis thaliana OX=3702 GN=GLT1 PE=1 SV=2 && PF04898:Glutamate synthase central domain|PF07992:Pyridine nucleotide-disulphide oxidoreductase|PF01493:GXGXG motif|PF14691:Dihydroprymidine dehydrogenase domain II, 4Fe-4S cluster|PF01645:Conserved region in glutamate synthase|PF00310:Glutam…	C3H
828467	5783.29584256677	4551.43499868153	6566.0366429974	2249.33232018225	2297.33327390816	3044.89992154425	5633.58916141523	2530.52183854489	1.15459104949985	2.20701312531544e-05	0.000585608698986666	AT4G23670	NC_003075.7	12332429	12333904	-	1121	protein_coding	Polyketide cyclase/dehydrase and lipid transport superfamily protein && sp|Q9ZVF3|ML328_ARATH MLP-like protein 328 OS=Arabidopsis thaliana OX=3702 GN=MLP328 PE=2 SV=1 && PF00407:Pathogenesis-related protein Bet v I family	-
834629	6.10589038455052	59.1095454374224	66.8639169348004	0	0	0.929740434059314	44.0264509189245	0.309913478019771	6.92602431995831	2.22956892898278e-05	0.000590863291722769	SAG12	NC_003076.8	18613239	18614963	+	1306	protein_coding	senescence-associated gene 12 && sp|Q9FJ47|SAG12_ARATH Senescence-specific cysteine protease SAG12 OS=Arabidopsis thaliana OX=3702 GN=SAG12 PE=1 SV=1 && PF00112:Papain family cysteine protease|PF08246:Cathepsin propeptide inhibitor domain (I29)	BBR-BPC
5008300	7.12353878197561	24.7185371829221	23.4023709271801	133.993429229606	116.436018730471	80.8874177631603	18.4148156306926	110.438955241079	-2.58079087058156	2.27711736011783e-05	0.00060272011408495	AT5G44578	NC_003076.8	17977172	17978643	+	671	protein_coding	transmembrane protein && - && -	-
832592	700.14209742846	663.101627907084	498.136181164263	289.952994398493	218.697217789406	153.407171619787	620.459968833269	220.685794602562	1.4922414112419	2.33234638433599e-05	0.000616095578556069	AT5G25210	NC_003076.8	8723912	8725817	+	1024	protein_coding	hypothetical protein && - && -	-
827000	53.9353650635296	41.9140413101723	39.2825511991952	3.29492039089196	0	4.64870217029657	45.0439858576324	2.64787418706284	4.07853918426213	2.33339096881619e-05	0.000616095578556069	PRR2	NC_003075.7	7945683	7948443	+	1745	protein_coding	pinoresinol reductase 2 && sp|Q9SVP6|PILR2_ARATH Pinoresinol reductase 2 OS=Arabidopsis thaliana OX=3702 GN=PRR2 PE=1 SV=1 && PF05368:NmrA-like family	bHLH
829832	548.512486212122	522.313437865224	458.017831003383	203.186757438338	264.259138162199	214.770040267702	509.614585026909	227.405311956079	1.16361908142045	2.34010753630711e-05	0.000617109930889048	AT4G36790	NC_003075.7	17336123	17338484	+	1887	protein_coding	Major facilitator superfamily protein && - && PF07690:Major Facilitator Superfamily	HSF
831417	406.04171057261	208.495487542908	700.399529892034	17.5729087514238	41.5119718952113	114.358073389296	438.312242669184	57.8143180119769	2.91958697028458	2.34905233905806e-05	0.000618708681106999	IRX6	NC_003076.8	5084524	5086811	+	2087	protein_coding	COBRA-like extracellular glycosyl-phosphatidyl inositol-anchored protein family && sp|Q9LFW3|COBL4_ARATH COBRA-like protein 4 OS=Arabidopsis thaliana OX=3702 GN=COBL4 PE=2 SV=2 && PF04833:COBRA-like protein	C2H2
837097	448.782943264463	637.308371716209	626.013422302069	1429.99544964711	1143.0979577974	1232.83581556265	570.701579094247	1268.64307433572	-1.15221090752037	2.35212436773773e-05	0.00061875859899336	AT1G05870	NC_003070.9	1771385	1773385	-	1796	protein_coding	hypothetical protein (DUF1685) && - && PF07939:Protein of unknown function (DUF1685)	-
817758	255.429747753697	208.495487542908	133.727833869601	71.3899418026592	43.5369461340021	39.9788386645505	199.217689722069	51.6352422004039	1.94986448418234	2.38329829098315e-05	0.000626191935302869	AT2G31990	NC_003071.7	13611300	13613728	-	1817	protein_coding	Exostosin family protein && sp|Q5XF04|GT15_ARATH Probable xyloglucan galactosyltransferase GT15 OS=Arabidopsis thaliana OX=3702 GN=GT15 PE=2 SV=1 && PF03016:Exostosin family	MIKC_MADS
824510	11716.185999555	6790.07469224791	11564.9502328354	36975.5966265896	21092.1316712449	25122.5162687167	10023.7369748795	27730.0815221838	-1.46799922836089	2.40716935232909e-05	0.000631690676248121	PIP2A	NC_003074.8	19803473	19805730	-	1573	protein_coding	plasma membrane intrinsic protein 2A && sp|P43286|PIP21_ARATH Aquaporin PIP2-1 OS=Arabidopsis thaliana OX=3702 GN=PIP2-1 PE=1 SV=1 && PF00230:Major intrinsic protein	C3H
842350	912.830612490303	718.987016320647	977.884785171456	2725.99747006462	2073.57362052178	1596.36432527984	869.900804660802	2131.97847195541	-1.29285665051845	2.45529820986553e-05	0.000643533960597967	ECHID	NC_003070.9	22305780	22308289	-	1419	protein_coding	enoyl-CoA hydratase/isomerase D && sp|Q8GYN9|MENB_ARATH 1,4-dihydroxy-2-naphthoyl-CoA synthase, peroxisomal OS=Arabidopsis thaliana OX=3702 GN=MENB PE=1 SV=2 && PF00378:Enoyl-CoA hydratase/isomerase	LBD
818182	116.01191730646	127.891561946423	114.504457750846	37.3424310967756	10.124871193954	17.665068247127	119.469312334576	21.7107901792855	2.46636810404869	2.47176310384366e-05	0.000647059351062294	AT2G36090	NC_003071.7	15158561	15159639	+	1079	protein_coding	F-box family protein && sp|Q9SIH5|FB322_ARATH Probable F-box protein At2g36090 OS=Arabidopsis thaliana OX=3702 GN=At2g36090 PE=2 SV=1 && -	-
824248	1692.34928491792	1801.22905732945	1374.88929197183	834.71316569263	414.107231832718	420.24267619481	1622.82254473974	556.35435790672	1.54488309492111	2.54411382068639e-05	0.000665141806645557	AT3G50840	NC_003074.8	18896129	18898680	-	2362	protein_coding	Phototropic-responsive NPH3 family protein && sp|Q8LPQ3|Y3084_ARATH BTB/POZ domain-containing protein At3g50840 OS=Arabidopsis thaliana OX=3702 GN=At3g50840 PE=2 SV=2 && PF03000:NPH3 family	MYB
819258	993.224835886885	851.177454298883	885.946899386106	412.963355658459	502.193611220118	438.837484875996	910.116396523958	451.331483918191	1.01172306266409	2.54703514889895e-05	0.000665141806645557	AT2G46490	NC_003071.7	19079305	19080143	+	839	protein_coding	hypothetical protein && - && -	-
843218	15.2647259613763	58.0348264294693	11.7011854635901	0	0	0	28.3335792848119	0	7.24863117537178	2.58824201668409e-05	0.000675081447510821	AT1G68850	NC_003070.9	25883556	25885261	-	1345	protein_coding	Peroxidase superfamily protein && sp|Q96519|PER11_ARATH Peroxidase 11 OS=Arabidopsis thaliana OX=3702 GN=PER11 PE=1 SV=1 && PF00141:Peroxidase	NAC
836786	343.965158329679	322.41570238594	323.454198172097	740.258781153728	585.21755501054	763.316896362697	329.945019629239	696.264410842322	-1.0775181015349	2.61758649787074e-05	0.000681906696156472	AT5G66540	NC_003076.8	26556275	26559452	-	2017	protein_coding	U3 small nucleolar ribonucleoprotein && sp|O00566|MPP10_HUMAN U3 small nucleolar ribonucleoprotein protein MPP10 OS=Homo sapiens OX=9606 GN=MPHOSPH10 PE=1 SV=2 && PF04006:Mpp10 protein	-
819968	1490.85490222775	1537.92290038094	1129.16439723644	3615.62597560545	2458.31872589203	3286.63243439968	1385.98073328171	3120.19237863238	-1.17094983593933	2.63967385926014e-05	0.0006868271401561	Hsp89.1	NC_003074.8	2478887	2484282	+	3231	protein_coding	HEAT SHOCK PROTEIN 89.1 && sp|F4JFN3|HS906_ARATH Heat shock protein 90-6, mitochondrial OS=Arabidopsis thaliana OX=3702 GN=HSP90-6 PE=1 SV=1 && PF00183:Hsp90 protein|PF02518:Histidine kinase-, DNA gyrase B-, and HSP90-like ATPase	bZIP
835535	511.877143904819	1118.78248727921	507.329969742798	242.725802129041	199.459962520893	211.051078531464	712.663200308943	217.7456143938	1.7103146568529	2.660288386318e-05	0.000691352911630777	BBX29	NC_003076.8	22114304	22115539	-	1152	protein_coding	B-box type zinc finger family protein && - && -	DBB
837327	62.0765522429303	79.529206588532	77.7293034367055	12.0813747666039	17.2122810297218	16.7353278130677	73.1116874227226	15.3429945364644	2.24934260357915	2.66634482488405e-05	0.000691609311692374	NRT2_1	NC_003070.9	2524023	2526322	+	2111	protein_coding	nitrate transporter 2_1 && sp|O82811|NRT21_ARATH High-affinity nitrate transporter 2.1 OS=Arabidopsis thaliana OX=3702 GN=NRT2.1 PE=1 SV=1 && PF07690:Major Facilitator Superfamily	-
824803	6061.11385506382	7185.57128717466	3649.93406567842	2564.54637091091	1358.75771422862	1132.42384868424	5632.20640263897	1685.24264460793	1.74085290856397	2.66771876493658e-05	0.000691609311692374	AT3G56360	NC_003074.8	20896332	20897747	+	1416	protein_coding	hypothetical protein && - && -	-
843961	286.976848073875	242.886495797408	306.738218938397	669.967146148032	586.230042129936	548.546856094995	278.867187603227	601.581348124321	-1.10804456020039	2.73144248584097e-05	0.000707275565754671	AT1G76280	NC_003070.9	28617577	28622777	-	3299	protein_coding	Tetratricopeptide repeat (TPR)-like superfamily protein && sp|Q9SGQ6|PP126_ARATH Pentatricopeptide repeat-containing protein At1g76280 OS=Arabidopsis thaliana OX=3702 GN=At1g76280 PE=2 SV=2 && -	-
817567	116.01191730646	190.225264407705	223.158322769896	698.523122869096	424.232103026672	495.551651353614	176.465168161354	539.435625749794	-1.61068792072195	2.74047625645798e-05	0.000708759799049722	AT2G30150	NC_003071.7	12874465	12876330	+	1772	protein_coding	UDP-Glycosyltransferase superfamily protein && sp|O64732|U87A1_ARATH UDP-glycosyltransferase 87A1 OS=Arabidopsis thaliana OX=3702 GN=UGT87A1 PE=2 SV=1 && PF00201:UDP-glucoronosyl and UDP-glucosyl transferase	GRAS
839395	764.25394646624	1244.52461120973	901.827079658121	3444.29011527906	1791.08971421046	2864.53027733675	970.201879111364	2699.97003560876	-1.47670970311454	2.75004720143647e-05	0.000710379220529908	KCS1	NC_003070.9	57164	59215	-	2052	protein_coding	3-ketoacyl-CoA synthase 1 && sp|Q9MAM3|KCS1_ARATH 3-ketoacyl-CoA synthase 1 OS=Arabidopsis thaliana OX=3702 GN=KCS1 PE=1 SV=1 && PF08392:FAE1/Type III polyketide synthase-like protein|PF08541:3-Oxoacyl-[acyl-carrier-protein (ACP)] synthase III C terminal	-
829496	434.535865700512	467.502768459614	315.932007516932	132.895122432642	180.222707252381	94.83352427405	405.990213892353	135.983784653024	1.57821200576153	2.77932679099819e-05	0.000717079674225567	AT4G33565	NC_003075.7	16136749	16138287	+	1539	protein_coding	RING/U-box superfamily protein && sp|Q8LFY8|ATL54_ARATH RING-H2 finger protein ATL54 OS=Arabidopsis thaliana OX=3702 GN=ATL54 PE=2 SV=2 && PF13639:Ring finger domain	WOX
826148	319.541596791477	222.466834646299	136.235230754656	72.4882485996232	25.312177984885	23.2435108514829	226.081220730811	40.3479791453303	2.49030930407033	2.79468876560842e-05	0.000720177539526416	RAP2.9	NC_003075.7	4073717	4074735	-	1019	protein_coding	related to AP2 9 && sp|Q8W3M3|RAP29_ARATH Ethylene-responsive transcription factor RAP2-9 OS=Arabidopsis thaliana OX=3702 GN=RAP2-9 PE=2 SV=1 && PF00847:AP2 domain	ERF
818749	112.958972114185	62.3337024612818	92.7736847470356	10.9830679696399	16.1997939103264	23.2435108514829	89.3554531075007	16.808790910483	2.40428338842735	2.81343651748633e-05	0.000724139427870043	CKX1	NC_003071.7	17314412	17317354	+	2521	protein_coding	cytokinin oxidase/dehydrogenase 1 && sp|O22213|CKX1_ARATH Cytokinin dehydrogenase 1 OS=Arabidopsis thaliana OX=3702 GN=CKX1 PE=1 SV=1 && PF09265:Cytokinin dehydrogenase 1, FAD and cytokinin binding|PF01565:FAD binding domain	bHLH
831949	2009.85558491455	955.425198070337	1253.69844252751	465.682081912731	579.142632294168	463.940476595598	1406.32640850413	502.921730267499	1.48352011011724	2.86821653697106e-05	0.000737354924342763	AT5G18310	NC_003076.8	6061298	6063372	+	1807	protein_coding	ubiquitin hydrolase && - && -	-
832290	2620.4446233696	1896.87904903728	1261.22063318267	836.909779286558	605.467297398448	652.677784709639	1926.18143519652	698.351620464882	1.46371508080432	2.8848570737219e-05	0.000740610785438802	NIT4	NC_003076.8	7379187	7382025	+	2446	protein_coding	nitrilase 4 && sp|P46011|NRL4_ARATH Bifunctional nitrilase/nitrile hydratase NIT4 OS=Arabidopsis thaliana OX=3702 GN=NIT4 PE=1 SV=1 && -	TCP
844051	109.906026921909	344.984801552956	117.011854635901	45.0305786755235	15.187306790931	10.2271447746525	190.634227703589	23.4816767470356	3.02688141515012	2.89035596463839e-05	0.000740610785438802	AT1G77145	NC_003070.9	28989838	28991454	-	1530	protein_coding	transmembrane protein%2C putative (DUF506) && - && -	-
825824	399.935820188059	268.679751988284	301.723425168287	859.974222022802	634.829423860915	822.820284142493	323.44633244821	772.541310008737	-1.25610451660441	2.89376107403481e-05	0.000740610785438802	EMB3127	NC_003075.7	258987	261289	-	1862	protein_coding	Amino acid dehydrogenase family protein && sp|O65271|FOLD4_ARATH Bifunctional protein FolD 4, chloroplastic OS=Arabidopsis thaliana OX=3702 GN=FOLD4 PE=1 SV=1 && PF00763:Tetrahydrofolate dehydrogenase/cyclohydrolase, catalytic domain|PF02882:Tetrahydrofolate dehydrogenase/cyclohydrolase, NAD(P)-binding domain	-
817844	88.5354105759826	245.035933813315	77.7293034367055	29.6542835180277	7.08740983576779	13.0163660768304	137.100215942001	16.5860198102086	3.05199010871249	2.89468205060633e-05	0.000740610785438802	PHT1%3B5	NC_003071.7	13927606	13929763	-	1883	protein_coding	phosphate transporter 1%3B5 && sp|Q8GYF4|PHT15_ARATH Probable inorganic phosphate transporter 1-5 OS=Arabidopsis thaliana OX=3702 GN=PHT1-5 PE=2 SV=2 && PF00083:Sugar (and other) transporter	WRKY
831326	6351.14364832997	5427.33099016333	5211.20652610601	37815.8013262671	16045.8958681783	10657.6145956219	5663.22705486644	21506.4372633557	-1.92506429780792	2.91779195346011e-05	0.000745634786583033	CA2	NC_003076.8	4757856	4762666	+	3095	protein_coding	carbonic anhydrase 2 && sp|P42737|BCA2_ARATH Beta carbonic anhydrase 2, chloroplastic OS=Arabidopsis thaliana OX=3702 GN=BCA2 PE=1 SV=3 && PF00484:Carbonic anhydrase	bHLH
817781	114.994268909035	130.040999962329	107.818066057366	278.969926428853	258.184215445827	383.982799266497	117.617778309577	307.045647047059	-1.38599364062013	2.93954919250768e-05	0.000750301581050771	AT2G32220	NC_003071.7	13678910	13679523	+	614	protein_coding	Ribosomal L27e protein family && sp|Q9SKX8|RL271_ARATH 60S ribosomal protein L27-1 OS=Arabidopsis thaliana OX=3702 GN=RPL27A PE=2 SV=1 && PF01777:Ribosomal L27e protein family	GRAS
839444	36.6353423073031	125.742123930517	53.4911335478403	0	3.0374613581862	8.36766390653383	71.9561999285534	3.80170842157334	4.21479548676548	2.95223410954144e-05	0.000752644387118961	MAN1	NC_003070.9	458133	460831	-	1525	protein_coding	Glycosyl hydrolase superfamily protein && sp|Q9FZ29|MAN1_ARATH Mannan endo-1,4-beta-mannosidase 1 OS=Arabidopsis thaliana OX=3702 GN=MAN1 PE=2 SV=1 && PF00150:Cellulase (glycosyl hydrolase family 5)	bZIP
818487	1117.37794037275	2005.42566884055	2034.3346727413	5390.48975949925	3465.74340969045	5147.04304295236	1719.04609398487	4667.75873738069	-1.44103879669187	2.96323007243503e-05	0.000754551562691464	PIP2E	NC_003071.7	16291280	16294101	+	2148	protein_coding	plasma membrane intrinsic protein 2E && sp|Q9ZV07|PIP26_ARATH Probable aquaporin PIP2-6 OS=Arabidopsis thaliana OX=3702 GN=PIP2-6 PE=1 SV=1 && PF00230:Major intrinsic protein	C3H
816050	395.865226598359	519.089280841364	408.705692263968	211.97321181405	182.247681491172	187.807567679981	441.220066567897	194.009486995068	1.18535765325695	3.00087877186501e-05	0.000763232982427183	ATHM3	NC_003071.7	6791104	6792978	-	1053	protein_coding	Thioredoxin superfamily protein && sp|Q9SEU7|TRXM3_ARATH Thioredoxin M3, chloroplastic OS=Arabidopsis thaliana OX=3702 GN=GAT1 PE=2 SV=2 && -	bHLH
823862	628.906709608704	351.433115600675	134.563632831286	87.864543757119	64.7991756413055	65.081830384152	371.634486013555	72.5818499275255	2.35629681513017	3.04814636199707e-05	0.000774337394161292	AT3G47090	NC_003074.8	17341235	17344762	-	3424	protein_coding	Leucine-rich repeat protein kinase family protein && sp|C0LGP4|Y3475_ARATH Probable LRR receptor-like serine/threonine-protein kinase At3g47570 OS=Arabidopsis thaliana OX=3702 GN=At3g47570 PE=2 SV=1 && PF13855:Leucine rich repeat|PF08263:Leucine rich repeat N-terminal domain|PF00069:Protein kinase domain	WRKY
823934	2014.94382690167	735.107801439944	2413.7874013463	390.997219719179	586.230042129936	356.090586244717	1721.27967656264	444.439282697944	1.95365151156178	3.05252034755244e-05	0.000774531935940433	AT3G47800	NC_003074.8	17634804	17637204	+	1450	protein_coding	Galactose mutarotase-like superfamily protein && sp|Q5EA79|GALM_BOVIN Galactose mutarotase OS=Bos taurus OX=9913 GN=GALM PE=2 SV=1 && PF01263:Aldose 1-epimerase	B3
831596	500.683011533143	318.116826354128	414.556284995763	1678.21278576097	990.2124027687	876.745229317933	411.118707627678	1181.72347261587	-1.52284735425832	3.05740539780275e-05	0.000774855540368758	UGP2	NC_003076.8	5696478	5700993	-	2459	protein_coding	UDP-glucose pyrophosphorylase 2 && sp|P57751|UGPA1_ARATH UTP--glucose-1-phosphate uridylyltransferase 1 OS=Arabidopsis thaliana OX=3702 GN=UGP1 PE=2 SV=1 && PF01704:UTP--glucose-1-phosphate uridylyltransferase	-
824115	703.195042620735	775.947123742163	680.340354811594	275.675006037961	379.682669773274	348.652662772243	719.827507058164	334.670112861159	1.10420016550851	3.09212503321872e-05	0.000782730612772089	NAC062	NC_003074.8	18362443	18364959	-	1966	protein_coding	NAC domain containing protein 62 && sp|Q9SCK6|NAC62_ARATH NAC domain-containing protein 62 OS=Arabidopsis thaliana OX=3702 GN=NAC062 PE=1 SV=1 && PF02365:No apical meristem (NAM) protein	NAC
832317	28.4941551279024	19.3449421431564	18.3875771570701	0	0	0	22.0755581427097	0	6.89050754470964	3.10212316680868e-05	0.000784336583023736	AT5G22550	NC_003076.8	7483863	7485482	-	1620	protein_coding	transmembrane protein%2C putative (DUF247) && sp|Q9SD53|Y3720_ARATH UPF0481 protein At3g47200 OS=Arabidopsis thaliana OX=3702 GN=At3g47200 PE=2 SV=1 && PF03140:Plant protein of unknown function	CPP
836246	450.818240059314	479.324677547098	254.918683313927	137.288349620498	146.810632312333	127.374439466126	395.020533640113	137.157807132986	1.52530957173179	3.11417836942027e-05	0.000786458269152652	GUS1	NC_003076.8	24632154	24635312	-	2129	protein_coding	glucuronidase 1 && sp|Q8L608|HPSE2_ARATH Heparanase-like protein 2 OS=Arabidopsis thaliana OX=3702 GN=At5g61250 PE=2 SV=1 && PF03662:Glycosyl hydrolase family 79, N-terminal domain	-
832416	656.383216339181	587.871297350365	281.664250087847	187.810462280842	140.73570959596	114.358073389296	508.639587925798	147.634748422033	1.78496885647189	3.1307890985593e-05	0.000789724075084301	AT5G23510	NC_003076.8	7926945	7929387	+	1479	protein_coding	hypothetical protein && - && -	NAC
839843	402.988765380335	380.45052881541	534.075536516718	2193.31867353708	750.25295547199	1558.24496748341	439.171610237488	1500.60553216416	-1.77220798969104	3.18396676532341e-05	0.000802195194652962	AT1G29660	NC_003070.9	10371675	10374005	+	1756	protein_coding	GDSL-like Lipase/Acylhydrolase superfamily protein && sp|Q9C7N5|GDL14_ARATH GDSL esterase/lipase At1g29660 OS=Arabidopsis thaliana OX=3702 GN=At1g29660 PE=1 SV=1 && PF00657:GDSL-like Lipase/Acylhydrolase	ERF
842478	1046.14255255299	376.151652783597	768.09924578852	4.39322718785595	140.73570959596	46.4870217029657	730.131150375036	63.8719861622607	3.51411957633153	3.21905725540841e-05	0.000810085381531032	BGLU45	NC_003070.9	22829921	22834728	+	2413	protein_coding	beta-glucosidase 45 && sp|O80689|BGL45_ARATH Beta-glucosidase 45 OS=Arabidopsis thaliana OX=3702 GN=BGLU45 PE=1 SV=1 && -	EIL
817083	12192.44544955	15623.1902186147	10487.6053712234	6768.86478968905	5034.08595763392	4044.37088815802	12767.7470131294	5282.44054516033	1.27326001746082	3.24274646169122e-05	0.000815091282747819	AT2G25450	NC_003071.7	10829854	10831655	-	1604	protein_coding	2-oxoglutarate (2OG) and Fe(II)-dependent oxygenase superfamily protein && sp|Q9SKK4|GSL_ARATH Probable 2-oxoacid dependent dioxygenase OS=Arabidopsis thaliana OX=3702 GN=GSL-OH PE=1 SV=1 && PF03171:2OG-Fe(II) oxygenase superfamily|PF14226:non-haem dioxygenase in morphine synthesis N-terminal	NAC
827435	2312.0971589498	2671.75145377149	1521.98990922839	1045.58807070972	812.01466975511	747.511308983689	2168.6128406499	868.371349816171	1.32040090482344	3.27261119601148e-05	0.000821635929047747	SCL13	NC_003075.7	9660593	9663809	-	2596	protein_coding	SCARECROW-like 13 && sp|Q9M0M5|SCL13_ARATH Scarecrow-like protein 13 OS=Arabidopsis thaliana OX=3702 GN=SCL13 PE=2 SV=2 && PF03514:GRAS domain family	GRAS
830486	167.911985575139	204.196611511096	147.100617256561	479.960070273262	411.069770474532	358.879807546895	173.069738114265	416.636549431563	-1.26852583455789	3.31903339392492e-05	0.000832317416284956	AT5G05990	NC_003076.8	1806761	1807919	-	954	protein_coding	Mitochondrial glycoprotein family protein && sp|Q8W487|YB95_ARATH Uncharacterized protein At2g39795, mitochondrial OS=Arabidopsis thaliana OX=3702 GN=At2g39795 PE=1 SV=1 && PF02330:Mitochondrial glycoprotein	-
3770659	32.5647487176028	11.8219090874845	20.0591750804401	77.9797825844431	126.560889924425	123.655477729889	21.4819442951758	109.398716746252	-2.34798685461743	3.39379680158011e-05	0.000850072837137908	MIR172b	NC_003076.8	1188207	1188301	-	95	miRNA	microRNA ath-MIR172b precursor && - && -	-
840139	1451.16661472817	988.741487316884	578.372881486024	388.800606125252	137.698248237774	201.753674190871	1006.09366117703	242.750842851299	2.05173469832406	3.42811083617161e-05	0.000857666983790907	NRT1.5	NC_003070.9	11715147	11719988	-	2216	protein_coding	nitrate transporter 1.5 && sp|Q9LQL2|PTR14_ARATH Protein NRT1/ PTR FAMILY 7.3 OS=Arabidopsis thaliana OX=3702 GN=NPF7.3 PE=1 SV=2 && PF00854:POT family	G2-like
816436	250.341505766571	290.174132147346	85.2514940918705	45.0305786755235	48.5993817309791	34.4003960601946	208.589044001929	42.6767854888991	2.28873799429535	3.44290090607925e-05	0.000860364503491236	FRK1	NC_003071.7	8326049	8329944	-	2700	protein_coding	FLG22-induced receptor-like kinase 1 && sp|O64483|SIRK_ARATH Senescence-induced receptor-like serine/threonine-protein kinase OS=Arabidopsis thaliana OX=3702 GN=SIRK PE=1 SV=1 && PF12819:Malectin-like domain|PF00069:Protein kinase domain|PF13855:Leucine rich repeat	FAR1
818890	1081.76024646287	751.228586559241	1025.5253259875	364.637856592044	492.068740026164	330.057854091057	952.838053003203	395.588150236421	1.268552315733	3.47145500015843e-05	0.00086649131434187	ML2	NC_003071.7	17849819	17854553	+	3461	protein_coding	MEI2-like 2 && sp|Q9SJG8|AML2_ARATH Protein MEI2-like 2 OS=Arabidopsis thaliana OX=3702 GN=ML2 PE=2 SV=2 && PF04059:RNA recognition motif 2|PF00076:RNA recognition motif. (a.k.a. RRM, RBD, or RNP domain)	Nin-like
829566	3165.90416438945	5574.56749425291	2392.89242730417	1330.04953112339	1381.03243085532	1214.24100688146	3711.12136198218	1308.44098962006	1.50390672747731	3.59637677741325e-05	0.000896629778210834	AT4G34180	NC_003075.7	16369357	16371529	-	1518	protein_coding	Cyclase family protein && sp|Q93V74|CYL1_ARATH Cyclase-like protein 1 OS=Arabidopsis thaliana OX=3702 GN=CYCLASE1 PE=1 SV=1 && PF04199:Putative cyclase	G2-like
836666	98.7118945502335	107.471900795313	213.964534191361	365.736163389008	503.206098339513	510.427498298564	140.049443178969	459.789920009028	-1.71229542230273	3.63868460036126e-05	0.000906125332150288	HB25	NC_003076.8	26136002	26137554	+	1553	protein_coding	homeobox protein 25 && sp|Q9FKP8|ZHD1_ARATH Zinc-finger homeodomain protein 1 OS=Arabidopsis thaliana OX=3702 GN=ZHD1 PE=1 SV=1 && PF04770:ZF-HD protein dimerisation region	ZF-HD
835956	2141.13222818238	2497.64697448309	1306.35377711366	844.597926865306	793.789901605992	752.160011153985	1981.71099325971	796.849279875095	1.31419067511095	3.64822360911402e-05	0.000907448064811604	EXO70B1	NC_003076.8	23621152	23623543	-	2392	protein_coding	exocyst subunit exo70 family protein B1 && sp|Q9FGH9|E70B1_ARATH Exocyst complex component EXO70B1 OS=Arabidopsis thaliana OX=3702 GN=EXO70B1 PE=1 SV=1 && PF03081:Exo70 exocyst complex subunit	WRKY
836878	3923.03457207371	1967.81050356219	3484.44587126479	1419.01238167747	897.063587784323	681.499738165477	3125.09698230023	999.191902542424	1.64538392805073	3.68372083333109e-05	0.000915217030188487	LBD37	NC_003076.8	26903866	26906524	-	2572	protein_coding	LOB domain-containing protein 37 && sp|Q9FN11|LBD37_ARATH LOB domain-containing protein 37 OS=Arabidopsis thaliana OX=3702 GN=LBD37 PE=2 SV=1 && PF03195:Lateral organ boundaries (LOB) domain	LBD
831383	323.612190381178	351.433115600675	504.822572857743	1142.23906884255	974.012608858373	786.56040721418	393.289292946532	967.604028305033	-1.29762804294612	3.70723092436262e-05	0.000919993283495585	MYB16	NC_003076.8	4974671	4976470	+	1727	protein_coding	myb domain protein 16 && sp|Q9LXF1|MYB16_ARATH Transcription factor MYB16 OS=Arabidopsis thaliana OX=3702 GN=MYB16 PE=2 SV=1 && -	MYB
833755	890.442347746951	1585.21053673087	986.242774788306	334.983573074016	265.271625281594	530.881787847868	1153.96521975538	377.045662067826	1.61310867532485	3.75159538736237e-05	0.000927903386333741	TCH2	NC_003076.8	14997514	14999619	-	2008	protein_coding	EF hand calcium-binding protein family && sp|P25070|CML24_ARATH Calcium-binding protein CML24 OS=Arabidopsis thaliana OX=3702 GN=CML24 PE=2 SV=2 && PF13499:EF-hand domain pair	HSF
827853	250.341505766571	162.282570200923	241.545899926967	571.119534421273	846.439231814553	456.502553123123	218.056658631487	624.687106452983	-1.51755126594939	3.7522819943349e-05	0.000927903386333741	AT4G21060	NC_003075.7	11240730	11245049	+	2898	protein_coding	Galactosyltransferase family protein && sp|A7XDQ9|B3GTK_ARATH Hydroxyproline O-galactosyltransferase GALT2 OS=Arabidopsis thaliana OX=3702 GN=GALT2 PE=1 SV=1 && PF00337:Galactoside-binding lectin|PF01762:Galactosyltransferase	-
836635	1059.37198171952	1304.70887565511	994.600764405156	523.892342151822	600.404861801471	521.584383507275	1119.56054059326	548.62719582019	1.02875081836438	3.75532575215701e-05	0.000927903386333741	ACX2	NC_003076.8	26009521	26012684	-	2682	protein_coding	acyl-CoA oxidase 2 && sp|O65201|ACOX2_ARATH Acyl-coenzyme A oxidase 2, peroxisomal OS=Arabidopsis thaliana OX=3702 GN=ACX2 PE=1 SV=2 && PF01756:Acyl-CoA oxidase|PF02770:Acyl-CoA dehydrogenase, middle domain|PF00441:Acyl-CoA dehydrogenase, C-terminal domain	-
815950	19.3353195510767	82.7533636123914	135.399431792971	4.39322718785595	3.0374613581862	10.2271447746525	79.1627049854796	5.88594444023153	3.74091762657318	3.7563963604026e-05	0.000927903386333741	XTH10	NC_003071.7	6244772	6246279	+	1360	protein_coding	xyloglucan endotransglucosylase/hydrolase 10 && sp|Q9ZVK1|XTH10_ARATH Probable xyloglucan endotransglucosylase/hydrolase protein 10 OS=Arabidopsis thaliana OX=3702 GN=XTH10 PE=2 SV=1 && PF00722:Glycosyl hydrolases family 16|PF06955:Xyloglucan endo-transglycosylase (XET) C-terminus	GRAS
844306	775.448078837916	982.293173269165	580.880278371079	375.620924561684	260.209189684617	247.310955459778	779.540510159387	294.380356568693	1.40519489958905	3.81069080931101e-05	0.000940233205892759	RFO1	NC_003070.9	29976725	29979356	-	2437	protein_coding	Wall-associated kinase family protein && sp|Q8RY17|WAKLI_ARATH Wall-associated receptor kinase-like 22 OS=Arabidopsis thaliana OX=3702 GN=WAKL22 PE=2 SV=1 && PF13947:Wall-associated receptor kinase galacturonan-binding|PF00069:Protein kinase domain|PF08488:Wall-associated kinase	WRKY
822224	1013.57780383539	945.752726998759	565.835897060749	385.50568573436	210.597320834243	186.877827245922	841.722142631631	260.993611271508	1.68997845320109	3.8242902548016e-05	0.000942505334208624	CYP71B24	NC_003074.8	9597941	9599988	-	1852	protein_coding	cytochrome P450%2C family 71%2C subfamily B%2C polypeptide 24 && sp|Q9LTL8|C71BO_ARATH Cytochrome P450 71B24 OS=Arabidopsis thaliana OX=3702 GN=CYP71B24 PE=2 SV=1 && PF00067:Cytochrome P450	HSF
827634	36.6353423073031	107.471900795313	45.9689428926753	5.49153398481994	5.06243559697699	10.2271447746525	63.3587286650973	6.92703811881646	3.18336009660686	3.87310492621917e-05	0.000953441173695191	AtS40-3	NC_003075.7	10398857	10399905	+	1049	protein_coding	AtS40-3 && - && PF04520:Senescence regulator	-
814753	876.195270183	1096.2133881122	584.223474217819	109.830679696399	329.058313803505	242.662253289481	852.210710837672	227.183748929795	1.9064031526432	3.87957152047413e-05	0.00095393908658073	PSKR1	NC_003071.7	583797	587401	-	3605	protein_coding	phytosulfokin receptor 1 && sp|Q9ZVR7|PSKR1_ARATH Phytosulfokine receptor 1 OS=Arabidopsis thaliana OX=3702 GN=PSKR1 PE=1 SV=4 && PF13855:Leucine rich repeat|PF08263:Leucine rich repeat N-terminal domain|PF00069:Protein kinase domain	GRAS
836587	421.306436533986	518.014561833411	218.979327961471	86.766236960155	134.660786879588	116.217554257414	386.10010877629	112.548192699052	1.77680738991754	3.91504891828566e-05	0.000961561099312585	CMPG2	NC_003076.8	25841913	25843555	-	1643	protein_coding	CYS%2C MET%2C PRO%2C and GLY protein 2 && sp|Q9FLF4|PUB27_ARATH U-box domain-containing protein 27 OS=Arabidopsis thaliana OX=3702 GN=PUB27 PE=2 SV=1 && PF04564:U-box domain	Dof
828001	755.095110889415	206.346049527002	300.051827244917	115.322213681219	80.9989695516319	76.2387155928638	420.497662553778	90.8532996085714	2.21125982383984	3.98159142442273e-05	0.000976786760190381	WRKY47	NC_003075.7	744804	748554	+	1950	protein_coding	WRKY family transcription factor && sp|Q9ZSI7|WRK47_ARATH Probable WRKY transcription factor 47 OS=Arabidopsis thaliana OX=3702 GN=WRKY47 PE=1 SV=2 && PF03106:WRKY DNA -binding domain	WRKY
822484	5215.44803680357	10979.3293852492	1376.5608898952	1470.63280113478	734.053161561664	488.11372788114	5857.11277064933	897.599896859194	2.70614971604074	4.07094269597907e-05	0.000997566848309208	AT3G28540	NC_003074.8	10694175	10696249	+	2075	protein_coding	P-loop containing nucleoside triphosphate hydrolases superfamily protein && sp|Q9LH82|AATP7_ARATH AAA-ATPase At3g28540 OS=Arabidopsis thaliana OX=3702 GN=At3g28540 PE=3 SV=1 && PF00004:ATPase family associated with various cellular activities (AAA)|PF14363:Domain associated at C-terminal with AAA	NAC
828962	474.224153200091	328.864016433659	399.511903685433	936.855697810281	754.302903949572	1006.90889008624	400.866691106394	899.355830615364	-1.16563360973635	4.11232813773722e-05	0.00100655913118207	AT4G28450	NC_003075.7	14061403	14064708	-	1806	protein_coding	WD repeat and SOF domain-containing protein 1 && sp|Q7ZYQ6|DCA13_XENLA DDB1- and CUL4-associated factor 13 OS=Xenopus laevis OX=8355 GN=dcaf13 PE=2 SV=1 && PF00400:WD domain, G-beta repeat|PF04158:Sof1-like domain	-
835928	240.165021792321	154.759537145251	216.471931076416	554.644932466814	465.744074921883	452.783591386886	203.798830004663	491.057532925194	-1.26765344224671	4.12804087909104e-05	0.00100925427688574	AT5G58160	NC_003076.8	23533375	23539741	+	4426	protein_coding	actin binding protein && sp|Q9LVN1|FH13_ARATH Formin-like protein 13 OS=Arabidopsis thaliana OX=3702 GN=FH13 PE=2 SV=3 && PF10409:C2 domain of PTEN tumour-suppressor protein|PF02181:Formin Homology 2 Domain	HD-ZIP
820884	768.324540055941	457.830297388035	1789.4455769676	4540.40029864912	3273.37085700532	4158.72896154731	1005.20013813719	3990.83337240059	-1.98871597690337	4.18933194907117e-05	0.00102307394333062	AT3G16370	NC_003074.8	5556710	5558982	+	1911	protein_coding	GDSL-like Lipase/Acylhydrolase superfamily protein && sp|Q9LU14|APG2_ARATH GDSL esterase/lipase APG OS=Arabidopsis thaliana OX=3702 GN=APG PE=2 SV=1 && PF00657:GDSL-like Lipase/Acylhydrolase	ERF
820520	17.3000227562265	52.6612313897036	69.3713138198554	1.09830679696399	4.04994847758159	0	46.4441893219285	1.71608509151519	4.77216398394415	4.19539901044407e-05	0.00102339130861582	AT3G13229	NC_003074.8	4268382	4269691	-	1310	protein_coding	kinesin-like protein (DUF868) && - && PF05910:Plant protein of unknown function (DUF868)	CPP
816209	2138.07928299011	1758.24029701133	939.438032933946	620.543340284653	293.621264624666	157.126133356024	1611.91920431179	357.096912755114	2.1749929492926	4.21419255388064e-05	0.00102678421488029	NAC036	NC_003071.7	7406911	7408393	+	1316	protein_coding	NAC domain containing protein 36 && sp|I1LPE9|NAC6_SOYBN NAC domain-containing protein 6 OS=Glycine max OX=3847 GN=NAC6 PE=2 SV=1 && PF02365:No apical meristem (NAM) protein	NAC
814874	272.729770509923	339.611206513191	207.278142497881	47.2271922694515	93.1488149843767	98.5524860102873	273.206373173665	79.6428310880385	1.7752523699773	4.2232062867864e-05	0.00102678421488029	PAP9	NC_003071.7	1041388	1043667	+	2194	protein_coding	purple acid phosphatase 9 && sp|Q9ZQ81|PPA9_ARATH Probable inactive purple acid phosphatase 9 OS=Arabidopsis thaliana OX=3702 GN=PAP9 PE=2 SV=1 && PF16656:Purple acid Phosphatase, N-terminal domain|PF00149:Calcineurin-like phosphoesterase|PF14008:Iron/zinc purple acid phosphatase-like protein C	C3H
814662	221.847350638669	300.921322226878	111.997060865791	65.8984078178392	26.3246651042804	39.9788386645505	211.588577910446	44.0673038622234	2.26467383646993	4.22365816518817e-05	0.00102678421488029	At17.1	NC_003071.7	163954	165290	+	930	protein_coding	plastid movement impaired protein && sp|Q6NLC8|Y1648_ARATH Uncharacterized protein At1g66480 OS=Arabidopsis thaliana OX=3702 GN=At1g66480 PE=2 SV=1 && PF14009:Domain of unknown function (DUF4228)	-
836866	15.2647259613763	76.3050495646726	35.1035563907702	2.19661359392797	0	0	42.224443972273	0.732204531309325	5.92837741179333	4.25868178127338e-05	0.00103412741082369	CYP81G1	NC_003076.8	26855216	26857086	-	1783	protein_coding	cytochrome P450%2C family 81%2C subfamily G%2C polypeptide 1 && sp|Q9FG65|C81D1_ARATH Cytochrome P450 81D1 OS=Arabidopsis thaliana OX=3702 GN=CYP81D1 PE=2 SV=1 && PF00067:Cytochrome P450	G2-like
827972	234.05913140777	134.339875994142	239.038503041912	63.7017942239113	65.8116627607009	65.081830384152	202.479170147941	64.8650957895881	1.64326274427372	4.28722624036572e-05	0.00103988246865187	Tic20-IV	NC_003075.7	1464467	1466174	+	1271	protein_coding	translocon at the inner envelope membrane of chloroplasts 20-IV && sp|Q9ZQZ9|TI204_ARATH Protein TIC 20-IV, chloroplastic OS=Arabidopsis thaliana OX=3702 GN=TIC20-IV PE=2 SV=1 && PF16166:Chloroplast import apparatus Tic20-like	-
827514	1076.67200447574	631.934776676443	925.229450585301	353.654788622404	371.582772818111	208.261857229286	877.945410579162	311.166472889934	1.49721137086321	4.30602101665823e-05	0.00104240377480022	AT4G17900	NC_003075.7	9945778	9948157	+	1912	protein_coding	PLATZ transcription factor family protein && sp|Q1G3Q4|RITF1_ARATH Protein RGF1 INDUCIBLE TRANSCRIPTION FACTOR 1 OS=Arabidopsis thaliana OX=3702 GN=RITF1 PE=1 SV=1 && PF04640:PLATZ transcription factor	Trihelix
840200	1870.43775446731	2137.61610681879	2011.76810077581	925.872629840641	1064.12396248456	610.839465176969	2006.6073206873	866.945352500725	1.21099711186057	4.30985281695249e-05	0.00104240377480022	AT1G33050	NC_003070.9	11967783	11971532	-	2954	protein_coding	hypothetical protein && - && -	-
824754	1741.19640799432	263.306156948518	1148.3877733552	264.691938068321	157.947990625682	105.060669048703	1050.96344609935	175.900199247569	2.57970158561377	4.31218928548678e-05	0.00104240377480022	SUE4	NC_003074.8	20736508	20738967	+	2139	protein_coding	Alpha/beta hydrolase related protein && - && -	TALE
825848	361.265181085906	455.680859372129	402.855099532173	172.434167123346	193.385039804521	193.386010284337	406.600379996736	186.401739070735	1.12456782379737	4.31889509597365e-05	0.00104285041766221	AT4G05060	NC_003075.7	2590065	2592541	-	1585	protein_coding	PapD-like superfamily protein && sp|Q8LPQ7|VAP43_ARATH Vesicle-associated protein 4-3 OS=Arabidopsis thaliana OX=3702 GN=PVA43 PE=2 SV=1 && PF00635:MSP (Major sperm protein) domain	-
841550	1444.0430759462	867.29823941818	616.819633723534	365.736163389008	174.147784536009	94.83352427405	976.053649695971	211.572490733022	2.2068245708065	4.3383142202474e-05	0.00104636239384079	AT1G51270	NC_003070.9	19007364	19011285	+	3205	protein_coding	vesicle-associated protein 1-4 && sp|Q9SYC9|VAP14_ARATH Vesicle-associated protein 1-4 OS=Arabidopsis thaliana OX=3702 GN=PVA14 PE=2 SV=1 && PF00635:MSP (Major sperm protein) domain|PF01582:TIR domain	YABBY
839026	558.688970186373	236.43818174969	194.741158072606	104.339145711579	39.4869976564205	34.4003960601946	329.956103336223	59.4088464760647	2.4761680983323	4.36708646391416e-05	0.00105211984325905	AT1G24140	NC_003070.9	8535999	8537780	-	1782	protein_coding	Matrixin family protein && sp|Q5XF51|3MMP_ARATH Metalloendoproteinase 3-MMP OS=Arabidopsis thaliana OX=3702 GN=3MMP PE=1 SV=1 && PF01471:Putative peptidoglycan binding domain|PF00413:Matrixin	SBP
824140	277.818012497049	103.173024763501	527.389144823238	49.4238058633794	68.8491241188871	49.2762430051437	302.793394027929	55.8497243291367	2.43980606317787	4.38602123041775e-05	0.00105549699251286	PSK4	NC_003074.8	18465318	18467224	+	1642	protein_coding	phytosulfokine 4 precursor && sp|Q9M2Y0|PSK3_ARATH Phytosulfokines 3 OS=Arabidopsis thaliana OX=3702 GN=PSK3 PE=2 SV=2 && -	-
824702	687.930316659359	536.284784968614	1152.56676816362	2204.30174150672	1787.03976573288	3397.27154605273	792.260623263865	2462.87101776411	-1.63583453793029	4.47669329338227e-05	0.00107611084250553	CER10	NC_003074.8	20520930	20523098	-	1431	protein_coding	3-oxo-5-alpha-steroid 4-dehydrogenase family protein && sp|Q9M2U2|TECR_ARATH Very-long-chain enoyl-CoA reductase OS=Arabidopsis thaliana OX=3702 GN=ECR PE=1 SV=1 && PF02544:3-oxo-5-alpha-steroid 4-dehydrogenase	FAR1
818404	99.7295429476585	102.098305755548	112.832859827476	18.6712155483878	35.4370491788389	27.8922130217794	104.886902843561	27.3334925830021	1.9377358305153	4.48969183704062e-05	0.00107750007041931	AT2G38250	NC_003071.7	16018210	16020156	+	1700	protein_coding	Homeodomain-like superfamily protein && sp|O80450|TGT3B_ARATH Trihelix transcription factor GT-3b OS=Arabidopsis thaliana OX=3702 GN=GT-3B PE=1 SV=1 && PF13837:Myb/SANT-like DNA-binding domain	Trihelix
822093	1740.1787595969	915.660594776071	842.485353378485	396.488753703999	468.78153628007	357.020326678777	1166.10823591715	407.430205554282	1.51700970542937	4.4925117070031e-05	0.00107750007041931	RLP42	NC_003074.8	9116684	9119804	-	3121	protein_coding	receptor like protein 42 && sp|Q9LJS0|RLP42_ARATH Receptor-like protein 42 OS=Arabidopsis thaliana OX=3702 GN=RLP42 PE=1 SV=1 && PF13855:Leucine rich repeat	bHLH
844220	2617.39167817732	814.637008028476	2669.54188362191	618.346726690725	494.093714264954	559.703741303707	2033.85685660924	557.381394086462	1.86767428834391	4.52707262484355e-05	0.00108457746612602	AT1G78830	NC_003070.9	29636818	29638773	-	1956	protein_coding	Curculin-like (mannose-binding) lectin family protein && sp|Q9ZVA2|EP1L2_ARATH EP1-like glycoprotein 2 OS=Arabidopsis thaliana OX=3702 GN=At1g78830 PE=1 SV=1 && PF01453:D-mannose binding lectin	FAR1
842641	515.947737494519	615.813991557146	232.352111348431	164.746019544598	99.2237377007491	75.3089751588045	454.704613466699	113.092910801384	2.00834137314747	4.55288581521386e-05	0.00108930226819345	AT1G63350	NC_003070.9	23494643	23497940	-	3298	protein_coding	Disease resistance protein (CC-NBS-LRR class) family && sp|Q9C8T9|DRL19_ARATH Putative disease resistance protein At1g63350 OS=Arabidopsis thaliana OX=3702 GN=At1g63350 PE=3 SV=1 && PF00931:NB-ARC domain|PF13855:Leucine rich repeat	HD-ZIP
828228	304.276870830101	1184.34034676435	398.676104723748	125.206974853895	154.910529267496	134.812362938601	629.097774106068	138.309955686664	2.18483944045527	4.55694324437586e-05	0.00108930226819345	AT4G01870	NC_003075.7	808376	810611	-	2236	protein_coding	tolB protein-like protein && - && -	-
830812	180.12376634424	1256.34652029721	183.039972609016	103.240838914615	25.312177984885	25.1029917196015	539.83675308349	51.2186695397004	3.39980462061908	4.57505851599165e-05	0.00109178768361581	PELPK1	NC_003076.8	2959734	2961382	-	1649	protein_coding	hydroxyproline-rich glycoprotein family protein && - && -	-
842266	36.6353423073031	48.3623553578911	10.8653865019051	0	0	0.929740434059314	31.9543613890331	0.309913478019771	6.4600567135301	4.57751288201916e-05	0.00109178768361581	TH7	NC_003070.9	21952597	21953480	-	640	protein_coding	thioredoxin H-type 7 && sp|Q9XIF4|TRXH7_ARATH Thioredoxin H7 OS=Arabidopsis thaliana OX=3702 GN=TRX7 PE=2 SV=1 && PF00085:Thioredoxin	bHLH
837786	543.424244224997	556.704446119724	379.452728604992	218.563052595834	205.534885237266	136.671843806719	493.193806316571	186.923260546606	1.40022148461201	4.67603133860465e-05	0.00111281251346438	AT1G12320	NC_003070.9	4186624	4190342	+	3572	protein_coding	ankyrin repeat/KH domain protein (DUF1442) && sp|Q94AZ4|CML13_ARATH Probable calcium-binding protein CML13 OS=Arabidopsis thaliana OX=3702 GN=CML13 PE=2 SV=1 && -	MIKC_MADS
837210	1299.53700351184	1145.65046247804	473.898011275398	361.342936201152	254.134266968245	224.997185042354	973.028492421759	280.158129403917	1.79637016593776	4.73108571151508e-05	0.00112466761775618	EXO70B2	NC_003070.9	2150158	2152541	-	2276	protein_coding	exocyst subunit exo70 family protein B2 && sp|Q9LMJ4|E70B2_ARATH Exocyst complex component EXO70B2 OS=Arabidopsis thaliana OX=3702 GN=EXO70B2 PE=1 SV=1 && PF03081:Exo70 exocyst complex subunit	WRKY
827725	64.1118490377805	249.334809845127	79.4009013600755	18.6712155483878	19.2372552685126	22.3137704174235	130.949186747661	20.0740804114413	2.70299833679754	4.77611558443165e-05	0.00113286295177249	ChiC	NC_003075.7	10763206	10765795	-	1990	protein_coding	Glycosyl hydrolase family protein with chitinase insertion domain-containing protein && sp|O81862|CHIC_ARATH Class V chitinase OS=Arabidopsis thaliana OX=3702 GN=ChiC PE=1 SV=1 && PF00704:Glycosyl hydrolases family 18	G2-like
844382	645.189083967505	685.6707270741	619.327030608589	320.705584713484	352.345517549599	262.186802404727	650.062280550065	311.745968222603	1.0605111585958	4.79161243930285e-05	0.00113428274499123	ATXRCC1	NC_003070.9	30235164	30238535	-	2077	protein_coding	BRCT domain-containing DNA repair protein && sp|Q24JK4|XRCC1_ARATH DNA-repair protein XRCC1 OS=Arabidopsis thaliana OX=3702 GN=XRCC1 PE=1 SV=1 && PF00533:BRCA1 C Terminus (BRCT) domain	-
816317	4855.20050411509	4445.03781689417	5191.14735102557	1127.96108048202	2076.61108187996	473.237880936191	4830.46189067828	1225.93668109939	1.9783862325324	4.79266956911882e-05	0.00113428274499123	HIS1-3	NC_003071.7	7845923	7847031	+	967	protein_coding	histone H1-3 && sp|P40267|H1_SOLPN Histone H1 OS=Solanum pennellii OX=28526 PE=2 SV=1 && PF00538:linker histone H1 and H5 family	Nin-like
5007951	32.5647487176028	20.4196611511096	61.0133242030054	186.712155483878	133.648299760193	178.510163339388	37.9992446905726	166.290206194486	-2.12122386156198	4.82391700302433e-05	0.00114042073113348	AT2G41312	NC_003071.7	17225523	17226693	+	796	ncRNA	other RNA && - && -	-
834147	59.0236070506551	31.1668512306409	172.174586107111	359.146322607224	410.057283355136	770.754819835171	87.4550147961357	513.319475265844	-2.54941843074765	4.85321235973381e-05	0.00114608423007751	AT5G41460	NC_003076.8	16589390	16592381	-	2093	protein_coding	transferring glycosyl group transferase (DUF604) && - && PF04646:Protein of unknown function, DUF604	HSF
829168	90.5707073708328	27.9426942067815	183.039972609016	521.695728557894	565.980299742028	497.411132221733	100.517791395543	528.362386840552	-2.39047989840815	4.92994883629138e-05	0.00116252298422718	AT4G30450	NC_003075.7	14886027	14886784	-	758	protein_coding	glycine-rich protein && - && -	-
[truncated: 1,213 more rows]
